# Supplementary material for: Linguistic measures of personality in group discussions
Source: Front Psychol. 2022 Sep 16;13:887616. doi: 10.3389/fpsyg.2022.887616 (PMC9523152; doi:10.3389/fpsyg.2022.887616)
Supplement: Supplementary file 1 [file Table_1.XLSX]

## Sheet: Sheet1
	WC_LIWC	Sixltr_LIWC	Dic_LIWC	function._LIWC	pronoun_LIWC	ppron_LIWC	i_LIWC	we_LIWC	you_LIWC	shehe_LIWC	they_LIWC	ipron_LIWC	article_LIWC	prep_LIWC	auxverb_LIWC	adverb_LIWC	conj_LIWC	negate_LIWC	verb_LIWC	adj_LIWC	compare_LIWC	interrog_LIWC	number_LIWC	quant_LIWC	affect_LIWC	posemo_LIWC	negemo_LIWC	anx_LIWC	anger_LIWC	sad_LIWC	social_LIWC	family_LIWC	friend_LIWC	female_LIWC	male_LIWC	cogproc_LIWC	insight_LIWC	cause_LIWC	discrep_LIWC	tentat_LIWC	certain_LIWC	differ_LIWC	percept_LIWC	see_LIWC	hear_LIWC	feel_LIWC	bio_LIWC	body_LIWC	health_LIWC
WC_LIWC	1	0.0774047	0.0751696	0.0206017	-0.0112795	-0.145912	-0.240498	0.159271	0.0907304	-0.063297	-0.0570136	0.211315	-0.039075	0.142879	0.0103151	0.0264074	0.0549081	-0.0618659	0.0032154	0.0276585	0.0213228	0.083888	0.208461	0.149503	-0.0215388	-0.0723612	0.127778	0.0168607	0.0846391	0.118258	0.101415	-0.00755139	-0.0581299	-0.0235375	-0.0572635	0.0519548	-0.0854985	-0.0922705	0.11988	0.0521653	0.154398	0.153392	-0.00260822	-0.0223382	-0.0104813	0.0235452	0.127803	0.138763	-0.0187578
Sixltr_LIWC	0.0774047	1	-0.0201817	-0.148065	-0.112527	-0.0977352	-0.15382	-1.31216e-05	-0.00344876	0.0887861	0.0123052	-0.0532359	-0.0978632	0.0390648	-0.0713006	0.178807	0.0774487	-0.19282	-0.0825404	-0.105728	0.0207127	-0.0407803	0.263154	0.00677635	0.180261	0.168444	0.0503288	0.0437666	0.109693	0.0488111	0.0546556	0.0113466	-0.0663433	0.14897	-0.0439281	0.13806	-0.0606708	0.309337	-0.0536644	0.134283	0.231673	-0.0846176	0.552309	-8.38124e-05	0.556504	0.0821498	0.112439	0.0836159	0.0835803
Dic_LIWC	0.0751696	-0.0201817	1	0.770248	0.514168	0.331665	0.0811283	0.122688	0.32207	0.103161	0.097751	0.428199	0.045426	0.292273	0.457712	0.299248	0.244678	0.155243	0.506217	0.0814018	0.174283	0.24437	-0.188304	0.184418	0.00537258	-0.0595441	0.170159	0.115568	0.0983488	0.123989	0.416291	-0.00909652	0.0839795	0.00347645	0.166181	0.428165	0.216399	0.136627	0.226517	0.205111	0.0951102	0.294908	-0.0854162	0.020322	-0.135008	0.0864596	-0.0483248	-0.0705863	-0.0249608
function._LIWC	0.0206017	-0.148065	0.770248	1	0.537912	0.334404	0.0954921	0.0315571	0.325466	0.119027	0.153569	0.467652	0.187255	0.385669	0.499845	0.210366	0.310294	0.315369	0.444831	0.0114676	0.227754	0.302894	-0.483917	0.0464484	-0.190691	-0.224883	0.0581691	0.0591537	0.0463125	0.0323193	0.376849	-0.00513201	0.014138	0.0695641	0.0988589	0.358249	0.099315	0.171972	0.297806	0.137214	0.0248606	0.324812	-0.297692	-0.0491485	-0.336893	0.0425939	-0.111858	-0.119554	-0.0326959
pronoun_LIWC	-0.0112795	-0.112527	0.514168	0.537912	1	0.843099	0.552635	0.0308885	0.46461	0.26316	0.11246	0.517121	-0.219279	0.0495829	0.534462	-0.0493657	-0.0776331	-0.091105	0.607244	-0.0205184	0.026308	0.207606	-0.396462	-0.032516	0.062434	0.0651173	0.00293757	0.0425452	0.120776	-0.0327223	0.433545	0.00726744	0.0177055	0.115677	0.234687	0.382115	0.331489	0.161471	0.280468	-0.0326507	0.00826232	0.254433	-0.0985835	-0.0895266	-0.147168	0.0853761	0.0129641	-0.00242804	0.00246327
ppron_LIWC	-0.145912	-0.0977352	0.331665	0.334404	0.843099	1	0.734494	-0.0308505	0.388871	0.384448	0.172092	-0.0242374	-0.301725	-0.0796928	0.416723	-0.0899147	-0.203078	-0.0250728	0.54076	-0.0945072	0.000552201	-0.0551102	-0.354562	-0.0933279	0.131039	0.169385	-0.0742503	0.0168885	0.0990206	-0.111713	0.354196	0.0665907	0.0741915	0.204206	0.330127	0.400206	0.456276	0.173497	0.259101	-0.0841055	-0.0329083	0.185288	-0.0330841	-0.121052	-0.0866774	0.132555	0.00777027	-0.00282302	-0.00198767
i_LIWC	-0.240498	-0.15382	0.0811283	0.0954921	0.552635	0.734494	1	-0.312486	-0.0825581	0.0362762	0.0152536	-0.141972	-0.278057	-0.223259	0.304424	-0.133749	-0.247041	0.034597	0.378407	0.00619218	-0.0460431	-0.178682	-0.28485	-0.149357	0.0845075	0.180984	-0.2349	-0.0721682	0.022489	-0.236187	-0.180401	0.0594391	-0.0211737	0.0198474	0.0368709	0.27162	0.498504	0.0925264	0.103126	-0.143353	-0.0932402	0.0444048	-0.041628	-0.0612272	-0.0835782	0.0772377	-0.0164108	-0.0279059	0.0287644
we_LIWC	0.159271	-1.31216e-05	0.122688	0.0315571	0.0308885	-0.0308505	-0.312486	1	-0.0489928	-0.133778	-0.0377187	0.106913	-0.105703	0.105199	-0.0143277	0.0503416	0.138731	-0.0833077	0.0324214	0.00976351	-0.0296878	-0.0384956	0.0552186	0.0521266	-0.0194875	-0.119918	0.266058	0.0415087	0.0429056	0.308305	0.15923	-0.0540718	-0.0471565	-0.106753	-0.0916453	-0.00476656	-0.0868665	-0.0875507	0.107314	0.0987464	0.0661972	0.136621	-0.0711394	0.0885267	-0.1062	0.0540802	0.0689228	0.0313195	0.0487789
you_LIWC	0.0907304	-0.00344876	0.32207	0.325466	0.46461	0.388871	-0.0825581	-0.0489928	1	0.00308987	-0.142122	0.245375	-0.0240666	0.121606	0.233149	0.0415131	-0.03349	-0.0734795	0.180146	-0.0129715	0.0557381	0.217632	-0.108294	0.0711765	0.013724	-0.0292032	0.107759	0.146917	0.110596	0.0208015	0.547419	-0.0024696	0.170117	-0.050172	0.101974	0.15579	0.0136487	0.130558	0.175741	0.0132622	0.147287	0.103767	-0.0532515	-0.184763	0.0163296	-0.0330187	0.0317194	0.0385187	-0.0377332
shehe_LIWC	-0.063297	0.0887861	0.103161	0.119027	0.26316	0.384448	0.0362762	-0.133778	0.00308987	1	0.0763106	-0.122	-0.0336443	-0.0596227	0.102001	-0.00195182	-0.108277	0.0349709	0.241474	-0.187768	-0.0302799	0.0298146	-0.155646	-0.0466765	0.151894	0.182009	-0.0487507	-0.0199063	0.0569002	-0.0731024	0.393712	0.0983695	0.0398898	0.666574	0.660972	0.150211	0.0800566	0.10244	0.0191231	-0.0121792	-0.0918711	0.101822	0.164273	0.0270107	0.0992489	0.0546915	0.0011411	0.00850132	-0.0133765
they_LIWC	-0.0570136	0.0123052	0.097751	0.153569	0.11246	0.172092	0.0152536	-0.0377187	-0.142122	0.0763106	1	-0.0666106	-0.0182172	0.185038	0.015764	-0.052989	0.105532	-0.0195972	0.106526	-0.118599	0.154144	-0.0481641	-0.064965	0.000181699	0.00123195	-0.00834045	0.0292338	-0.00488139	-0.0534993	0.0441195	0.153388	-0.0145101	0.0306943	-0.025403	0.122989	0.153264	0.0865106	0.0814177	0.187153	0.0248246	-0.0636435	0.0576576	-0.0454552	-0.0645194	-0.123968	0.209255	-0.0780645	-0.0540099	-0.0853813
ipron_LIWC	0.211315	-0.0532359	0.428199	0.467652	0.517121	-0.0242374	-0.141972	0.106913	0.245375	-0.122	-0.0666106	1	0.0723423	0.218609	0.331105	0.0514088	0.178756	-0.129606	0.268659	0.112269	0.047497	0.47389	-0.173877	0.0868846	-0.0914678	-0.147509	0.123784	0.0516084	0.067513	0.117655	0.24317	-0.0924216	-0.0849066	-0.10975	-0.0884149	0.0733994	-0.110762	0.0241768	0.109653	0.0737904	0.06777	0.1783	-0.130176	0.0264674	-0.135249	-0.0520775	0.0122103	0.000358042	0.00791642
article_LIWC	-0.039075	-0.0978632	0.045426	0.187255	-0.219279	-0.301725	-0.278057	-0.105703	-0.0240666	-0.0336443	-0.0182172	0.0723423	1	0.228278	-0.0233712	-0.0481588	0.14831	-0.191922	-0.0980257	0.0436382	0.0108429	0.220946	-0.087406	-0.0326275	-0.229937	-0.244596	0.00559076	0.0493686	-0.049981	-0.0466748	0.119316	0.0445062	-0.0308951	-0.00517184	-0.0365806	-0.0899421	-0.177713	0.0497487	-0.0742533	0.0115859	-0.096994	0.0239824	-0.168635	0.00560672	-0.155952	-0.0233915	-0.0204002	-0.0257404	0.07698
prep_LIWC	0.142879	0.0390648	0.292273	0.385669	0.0495829	-0.0796928	-0.223259	0.105199	0.121606	-0.0596227	0.185038	0.218609	0.228278	1	0.0350903	0.0539681	0.215301	-0.236015	0.122929	0.138271	0.485404	0.00916779	-0.24362	0.202123	-0.206623	-0.293972	0.185237	0.158354	-0.00252934	0.118894	0.11471	-0.0789123	0.119924	-0.00827499	-0.0568332	0.196695	-0.0251419	0.171364	0.23507	0.135636	0.0797307	0.0329061	-0.220274	-0.00222474	-0.300455	0.19665	-0.0517056	-0.0613704	-0.0205481
auxverb_LIWC	0.0103151	-0.0713006	0.457712	0.499845	0.534462	0.416723	0.304424	-0.0143277	0.233149	0.102001	0.015764	0.331105	-0.0233712	0.0350903	1	0.0519448	0.033776	-0.0867769	0.727924	-0.0480123	0.0818648	0.188517	-0.306454	-0.048633	0.00308799	-0.00536671	0.0275756	0.0460293	0.0991493	-0.0158752	0.286084	0.00838422	0.039789	0.0649071	0.104847	0.230774	0.201253	0.0646829	0.203312	0.0338059	0.0126585	0.174656	-0.0798533	-0.115068	-0.0671576	-0.00248684	-0.0396441	-0.0835765	0.0179961
adverb_LIWC	0.0264074	0.178807	0.299248	0.210366	-0.0493657	-0.0899147	-0.133749	0.0503416	0.0415131	-0.00195182	-0.052989	0.0514088	-0.0481588	0.0539681	0.0519448	1	0.307877	-0.115099	0.0572986	0.154194	0.146585	0.0362827	0.0157548	0.183297	0.152357	0.109841	0.137595	0.0651956	0.0757355	0.110044	-0.000595279	0.0616158	0.0351557	0.0201687	0.00366881	0.250344	-0.0397833	0.122861	-0.103932	0.366071	0.137134	0.120036	0.00419111	0.0703877	0.0112275	-0.0648133	-0.0500707	-0.0653782	-0.0342362
conj_LIWC	0.0549081	0.0774487	0.244678	0.310294	-0.0776331	-0.203078	-0.247041	0.138731	-0.03349	-0.108277	0.105532	0.178756	0.14831	0.215301	0.033776	0.307877	1	-0.221389	0.00387034	0.0166161	0.151375	0.184628	0.0172486	0.0974469	-0.150782	-0.215627	0.145666	0.0114825	-0.0814822	0.217737	0.0724653	0.0318949	-0.0565207	0.0355026	-0.165262	0.210563	-0.0676416	0.156229	0.198795	0.297792	0.114877	0.20727	-0.151799	0.0192953	-0.127064	-0.0647934	-0.126034	-0.0751093	-0.0977022
negate_LIWC	-0.0618659	-0.19282	0.155243	0.315369	-0.091105	-0.0250728	0.034597	-0.0833077	-0.0734795	0.0349709	-0.0195972	-0.129606	-0.191922	-0.236015	-0.0867769	-0.115099	-0.221389	1	-0.0922982	-0.0652758	-0.0919039	-0.0667013	-0.137289	-0.0648559	-0.0785553	-0.0501142	-0.086055	-0.0578143	-0.015896	-0.0619332	-0.117659	-0.00899143	-0.0200903	0.00137409	0.0366449	-0.0859629	-0.0179146	-0.125814	-0.0964602	-0.140899	-0.0641412	0.0927209	-0.0817908	-0.0275749	-0.0617832	-0.0741574	-0.0467712	-0.0401983	-0.019926
verb_LIWC	0.0032154	-0.0825404	0.506217	0.444831	0.607244	0.54076	0.378407	0.0324214	0.180146	0.241474	0.106526	0.268659	-0.0980257	0.122929	0.727924	0.0572986	0.00387034	-0.0922982	1	-0.153682	0.129466	0.0953029	-0.425147	-0.0910174	-0.0504015	-0.0394808	-0.0333875	0.00440389	0.0909727	-0.0459727	0.266449	0.0116444	0.0536774	0.142894	0.215811	0.458356	0.517133	0.0718657	0.265898	0.0953034	0.0556125	0.162731	-0.120361	-0.0582223	-0.176986	0.0601748	0.0224181	-0.0152606	0.0196851
adj_LIWC	0.0276585	-0.105728	0.0814018	0.0114676	-0.0205184	-0.0945072	0.00619218	0.00976351	-0.0129715	-0.187768	-0.118599	0.112269	0.0436382	0.138271	-0.0480123	0.154194	0.0166161	-0.0652758	-0.153682	1	0.26206	-0.0553747	-0.0569218	0.212457	0.249662	0.227709	0.0945327	0.0725566	-0.001651	0.0705486	-0.152195	-0.0253191	-0.027348	-0.161439	-0.102758	-0.0409514	-0.227567	-0.0398057	-0.0861716	0.0767815	0.0195908	0.0976932	-0.0884178	0.123714	-0.116647	0.136293	-0.0650853	-0.0832817	0.0115994
compare_LIWC	0.0213228	0.0207127	0.174283	0.227754	0.026308	0.000552201	-0.0460431	-0.0296878	0.0557381	-0.0302799	0.154144	0.047497	0.0108429	0.485404	0.0818648	0.146585	0.151375	-0.0919039	0.129466	0.26206	1	-0.0181154	-0.182072	0.0677879	-0.00732494	-0.0248091	0.0425764	0.0704168	0.0319236	0.0630092	-0.0114883	-0.0250864	-0.0384944	0.0401147	-0.0870624	0.15349	0.0106462	0.106928	0.0724744	0.105632	0.0665998	0.0712805	-0.0959228	-0.0225815	-0.178282	0.277965	-0.119854	-0.106101	-0.0485506
interrog_LIWC	0.083888	-0.0407803	0.24437	0.302894	0.207606	-0.0551102	-0.178682	-0.0384956	0.217632	0.0298146	-0.0481641	0.47389	0.220946	0.00916779	0.188517	0.0362827	0.184628	-0.0667013	0.0953029	-0.0553747	-0.0181154	1	-0.0966586	0.061559	-0.111264	-0.147898	0.0738262	0.0317354	0.0334591	0.0762696	0.448557	-0.0362788	0.0850357	0.0196279	0.0206454	-0.0393861	-0.0687146	0.16722	-0.0659129	-0.0932482	0.0279044	-0.00661535	-0.0694828	-0.0211342	-0.0406636	-0.0933916	0.0201749	-0.00242599	0.0616009
number_LIWC	0.208461	0.263154	-0.188304	-0.483917	-0.396462	-0.354562	-0.28485	0.0552186	-0.108294	-0.155646	-0.064965	-0.173877	-0.087406	-0.24362	-0.306454	0.0157548	0.0172486	-0.137289	-0.425147	-0.0569218	-0.182072	-0.0966586	1	0.0203546	0.0744627	0.0767604	0.00974311	-0.0660388	0.0160697	0.0983868	-0.161435	0.0210837	-0.0980457	-0.113305	-0.108876	-0.227071	-0.18447	-0.105001	-0.118593	0.00574158	-0.0181373	-0.124934	0.430188	-0.0387458	0.543457	-0.0758805	-0.00804527	0.0155936	-0.0352458
quant_LIWC	0.149503	0.00677635	0.184418	0.0464484	-0.032516	-0.0933279	-0.149357	0.0521266	0.0711765	-0.0466765	0.000181699	0.0868846	-0.0326275	0.202123	-0.048633	0.183297	0.0974469	-0.0648559	-0.0910174	0.212457	0.0677879	0.061559	0.0203546	1	-0.022872	-0.106325	0.219949	0.206786	0.0543931	0.0709887	0.0555657	0.0787164	0.0524086	-0.015515	-0.0509776	0.105405	-0.164819	-0.0910881	0.0150479	0.227827	0.282656	0.10506	-0.0747802	-0.0683028	0.0011759	-0.135747	0.0209874	0.00176275	-0.0179882
affect_LIWC	-0.0215388	0.180261	0.00537258	-0.190691	0.062434	0.131039	0.0845075	-0.0194875	0.013724	0.151894	0.00123195	-0.0914678	-0.229937	-0.206623	0.00308799	0.152357	-0.150782	-0.0785553	-0.0504015	0.249662	-0.00732494	-0.111264	0.0744627	-0.022872	1	0.931982	0.335734	0.0932054	0.184014	0.198164	0.0170407	0.0212008	0.0496251	0.0993317	0.122072	-0.085859	-0.143111	-0.0299452	-0.116511	-0.0545192	-0.0243012	0.0471872	0.182357	-0.00979283	0.194718	-0.0249859	0.0015417	-0.0121582	-0.0538644
posemo_LIWC	-0.0723612	0.168444	-0.0595441	-0.224883	0.0651173	0.169385	0.180984	-0.119918	-0.0292032	0.182009	-0.00834045	-0.147509	-0.244596	-0.293972	-0.00536671	0.109841	-0.215627	-0.0501142	-0.0394808	0.227709	-0.0248091	-0.147898	0.0767604	-0.106325	0.931982	1	-0.0256777	-0.0871747	0.0702589	-0.073413	-0.0201883	0.0343578	0.0106402	0.123449	0.136016	-0.10418	-0.106886	-0.0396472	-0.128593	-0.0886007	-0.0336699	-0.00824563	0.240852	0.00993974	0.24424	-0.0324799	-0.0426333	-0.0519875	-0.0586237
negemo_LIWC	0.127778	0.0503288	0.170159	0.0581691	0.00293757	-0.0742503	-0.2349	0.266058	0.107759	-0.0487507	0.0292338	0.123784	0.00559076	0.185237	0.0275756	0.137595	0.145666	-0.086055	-0.0333875	0.0945327	0.0425764	0.0738262	0.00974311	0.219949	0.335734	-0.0256777	1	0.488402	0.308996	0.745607	0.0918743	-0.0290732	0.110328	-0.0494699	-0.00819102	0.0345877	-0.11147	0.0160896	0.0158749	0.0757642	0.0269034	0.153023	-0.130593	-0.0554216	-0.102636	0.012827	0.103913	0.0866599	0.00500027
anx_LIWC	0.0168607	0.0437666	0.115568	0.0591537	0.0425452	0.0168885	-0.0721682	0.0415087	0.146917	-0.0199063	-0.00488139	0.0516084	0.0493686	0.158354	0.0460293	0.0651956	0.0114825	-0.0578143	0.00440389	0.0725566	0.0704168	0.0317354	-0.0660388	0.206786	0.0932054	-0.0871747	0.488402	1	0.0995114	0.0457419	0.0678379	-0.0255918	0.0864079	-0.0207919	-0.00485879	0.14476	0.0893892	0.0839177	-0.034479	0.0371877	0.0842798	0.0546143	-0.0708434	-0.0603038	-0.0932869	0.0891732	0.0508295	0.0344884	-0.0305731
anger_LIWC	0.0846391	0.109693	0.0983488	0.0463125	0.120776	0.0990206	0.022489	0.0429056	0.110596	0.0569002	-0.0534993	0.067513	-0.049981	-0.00252934	0.0991493	0.0757355	-0.0814822	-0.015896	0.0909727	-0.001651	0.0319236	0.0334591	0.0160697	0.0543931	0.184014	0.0702589	0.308996	0.0995114	1	-0.00407859	0.105109	0.0253969	0.0317624	0.0395158	0.0774593	-0.0222971	-0.0642473	0.0564725	-0.0605653	-0.0323536	0.0199465	0.0326874	0.0111899	-0.0892629	0.0545802	-0.0602019	0.192834	0.0982153	0.00141655
sad_LIWC	0.118258	0.0488111	0.123989	0.0323193	-0.0327223	-0.111713	-0.236187	0.308305	0.0208015	-0.0731024	0.0441195	0.117655	-0.0466748	0.118894	-0.0158752	0.110044	0.217737	-0.0619332	-0.0459727	0.0705486	0.0630092	0.0762696	0.0983868	0.0709887	0.198164	-0.073413	0.745607	0.0457419	-0.00407859	1	0.0508722	-0.0535746	0.0174469	-0.0537149	-0.0620996	-0.0175818	-0.142459	-0.0623346	0.0270658	0.102476	0.00423069	0.174675	-0.0658746	0.0127278	-0.0528527	0.0748008	0.0448115	0.0544819	0.0582045
social_LIWC	0.101415	0.0546556	0.416291	0.376849	0.433545	0.354196	-0.180401	0.15923	0.547419	0.393712	0.153388	0.24317	0.119316	0.11471	0.286084	-0.000595279	0.0724653	-0.117659	0.266449	-0.152195	-0.0114883	0.448557	-0.161435	0.0555657	0.0170407	-0.0201883	0.0918743	0.0678379	0.105109	0.0508722	1	0.026365	0.247083	0.176501	0.40846	0.123619	-0.0747512	0.161901	0.133266	0.0479515	0.00289416	0.129116	0.0433276	-0.0732806	0.053871	-0.00746195	0.00580831	0.00321221	-0.0332802
family_LIWC	-0.00755139	0.0113466	-0.00909652	-0.00513201	0.00726744	0.0665907	0.0594391	-0.0540718	-0.0024696	0.0983695	-0.0145101	-0.0924216	0.0445062	-0.0789123	0.00838422	0.0616158	0.0318949	-0.00899143	0.0116444	-0.0253191	-0.0250864	-0.0362788	0.0210837	0.0787164	0.0212008	0.0343578	-0.0290732	-0.0255918	0.0253969	-0.0535746	0.026365	1	0.0145737	0.174276	0.0354888	-0.0265465	-0.0631612	0.00258628	-0.025367	0.0687963	-0.0214167	-0.0516909	-0.0266973	-0.0808755	0.0216186	-0.0586056	0.0303078	-0.0102463	0.119337
friend_LIWC	-0.0581299	-0.0663433	0.0839795	0.014138	0.0177055	0.0741915	-0.0211737	-0.0471565	0.170117	0.0398898	0.0306943	-0.0849066	-0.0308951	0.119924	0.039789	0.0351557	-0.0565207	-0.0200903	0.0536774	-0.027348	-0.0384944	0.0850357	-0.0980457	0.0524086	0.0496251	0.0106402	0.110328	0.0864079	0.0317624	0.0174469	0.247083	0.0145737	1	-0.0550308	0.383592	-0.0212477	0.0410055	0.0732183	-0.118574	-0.10663	0.0440894	-0.0427692	-0.0043864	-0.0107357	0.00500223	-0.0851547	0.0972872	0.0636629	0.137118
female_LIWC	-0.0235375	0.14897	0.00347645	0.0695641	0.115677	0.204206	0.0198474	-0.106753	-0.050172	0.666574	-0.025403	-0.10975	-0.00517184	-0.00827499	0.0649071	0.0201687	0.0355026	0.00137409	0.142894	-0.161439	0.0401147	0.0196279	-0.113305	-0.015515	0.0993317	0.123449	-0.0494699	-0.0207919	0.0395158	-0.0537149	0.176501	0.174276	-0.0550308	1	-0.0550529	0.0773575	0.0729503	0.101271	0.00415103	0.0479568	-0.0650664	-0.0083053	0.0822869	-0.0860903	0.0795873	0.0735853	-0.00244397	-0.012166	0.0336447
male_LIWC	-0.0572635	-0.0439281	0.166181	0.0988589	0.234687	0.330127	0.0368709	-0.0916453	0.101974	0.660972	0.122989	-0.0884149	-0.0365806	-0.0568332	0.104847	0.00366881	-0.165262	0.0366449	0.215811	-0.102758	-0.0870624	0.0206454	-0.108876	-0.0509776	0.122072	0.136016	-0.00819102	-0.00485879	0.0774593	-0.0620996	0.40846	0.0354888	0.383592	-0.0550529	1	0.0977371	0.0517512	0.0325115	-0.0271099	-0.0982196	-0.0306769	0.119139	0.144333	0.109126	0.0666846	-0.0244225	0.0385586	0.0508902	-0.0355781
cogproc_LIWC	0.0519548	0.13806	0.428165	0.358249	0.382115	0.400206	0.27162	-0.00476656	0.15579	0.150211	0.153264	0.0733994	-0.0899421	0.196695	0.230774	0.250344	0.210563	-0.0859629	0.458356	-0.0409514	0.15349	-0.0393861	-0.227071	0.105405	-0.085859	-0.10418	0.0345877	0.14476	-0.0222971	-0.0175818	0.123619	-0.0265465	-0.0212477	0.0773575	0.0977371	1	0.56042	0.302043	0.49933	0.410728	0.248871	0.584071	-0.127969	-0.0984703	-0.14772	0.0403253	-0.0358931	-0.0418071	-0.0115356
insight_LIWC	-0.0854985	-0.0606708	0.216399	0.099315	0.331489	0.456276	0.498504	-0.0868665	0.0136487	0.0800566	0.0865106	-0.110762	-0.177713	-0.0251419	0.201253	-0.0397833	-0.0676416	-0.0179146	0.517133	-0.227567	0.0106462	-0.0687146	-0.18447	-0.164819	-0.143111	-0.106886	-0.11147	0.0893892	-0.0642473	-0.142459	-0.0747512	-0.0631612	0.0410055	0.0729503	0.0517512	0.56042	1	0.0360498	0.203008	-0.0207397	0.0309012	0.00588864	-0.106543	-0.144192	-0.127681	0.108104	0.00449456	0.0229903	-0.0087647
cause_LIWC	-0.0922705	0.309337	0.136627	0.171972	0.161471	0.173497	0.0925264	-0.0875507	0.130558	0.10244	0.0814177	0.0241768	0.0497487	0.171364	0.0646829	0.122861	0.156229	-0.125814	0.0718657	-0.0398057	0.106928	0.16722	-0.105001	-0.0910881	-0.0299452	-0.0396472	0.0160896	0.0839177	0.0564725	-0.0623346	0.161901	0.00258628	0.0732183	0.101271	0.0325115	0.302043	0.0360498	1	-0.0423514	-0.118929	-0.0390024	-0.0298107	0.0855849	-0.0417347	0.0742633	0.0806042	0.0276452	0.0057702	0.0548869
discrep_LIWC	0.11988	-0.0536644	0.226517	0.297806	0.280468	0.259101	0.103126	0.107314	0.175741	0.0191231	0.187153	0.109653	-0.0742533	0.23507	0.203312	-0.103932	0.198795	-0.0964602	0.265898	-0.0861716	0.0724744	-0.0659129	-0.118593	0.0150479	-0.116511	-0.128593	0.0158749	-0.034479	-0.0605653	0.0270658	0.133266	-0.025367	-0.118574	0.00415103	-0.0271099	0.49933	0.203008	-0.0423514	1	0.200533	-0.00660109	0.343616	-0.119565	-0.103803	-0.145882	0.148378	-0.0891125	-0.0781566	-0.0607112
tentat_LIWC	0.0521653	0.134283	0.205111	0.137214	-0.0326507	-0.0841055	-0.143353	0.0987464	0.0132622	-0.0121792	0.0248246	0.0737904	0.0115859	0.135636	0.0338059	0.366071	0.297792	-0.140899	0.0953034	0.0767815	0.105632	-0.0932482	0.00574158	0.227827	-0.0545192	-0.0886007	0.0757642	0.0371877	-0.0323536	0.102476	0.0479515	0.0687963	-0.10663	0.0479568	-0.0982196	0.410728	-0.0207397	-0.118929	0.200533	1	-0.00228993	0.236489	-0.120161	-0.0521655	-0.0644675	-0.100535	-0.124049	-0.12475	0.00188837
certain_LIWC	0.154398	0.231673	0.0951102	0.0248606	0.00826232	-0.0329083	-0.0932402	0.0661972	0.147287	-0.0918711	-0.0636435	0.06777	-0.096994	0.0797307	0.0126585	0.137134	0.114877	-0.0641412	0.0556125	0.0195908	0.0665998	0.0279044	-0.0181373	0.282656	-0.0243012	-0.0336699	0.0269034	0.0842798	0.0199465	0.00423069	0.00289416	-0.0214167	0.0440894	-0.0650664	-0.0306769	0.248871	0.0309012	-0.0390024	-0.00660109	-0.00228993	1	0.0468803	-0.0289699	0.00140734	-0.0410234	-0.0440617	0.130491	0.143717	-0.058732
differ_LIWC	0.153392	-0.0846176	0.294908	0.324812	0.254433	0.185288	0.0444048	0.136621	0.103767	0.101822	0.0576576	0.1783	0.0239824	0.0329061	0.174656	0.120036	0.20727	0.0927209	0.162731	0.0976932	0.0712805	-0.00661535	-0.124934	0.10506	0.0471872	-0.00824563	0.153023	0.0546143	0.0326874	0.174675	0.129116	-0.0516909	-0.0427692	-0.0083053	0.119139	0.584071	0.00588864	-0.0298107	0.343616	0.236489	0.0468803	1	-0.0727883	0.0852816	-0.113879	-0.0790712	-0.0151272	-0.0223365	-0.0164201
percept_LIWC	-0.00260822	0.552309	-0.0854162	-0.297692	-0.0985835	-0.0330841	-0.041628	-0.0711394	-0.0532515	0.164273	-0.0454552	-0.130176	-0.168635	-0.220274	-0.0798533	0.00419111	-0.151799	-0.0817908	-0.120361	-0.0884178	-0.0959228	-0.0694828	0.430188	-0.0747802	0.182357	0.240852	-0.130593	-0.0708434	0.0111899	-0.0658746	0.0433276	-0.0266973	-0.0043864	0.0822869	0.144333	-0.127969	-0.106543	0.0855849	-0.119565	-0.120161	-0.0289699	-0.0727883	1	0.324805	0.830418	0.24731	0.137052	0.160432	0.0382338
see_LIWC	-0.0223382	-8.38124e-05	0.020322	-0.0491485	-0.0895266	-0.121052	-0.0612272	0.0885267	-0.184763	0.0270107	-0.0645194	0.0264674	0.00560672	-0.00222474	-0.115068	0.0703877	0.0192953	-0.0275749	-0.0582223	0.123714	-0.0225815	-0.0211342	-0.0387458	-0.0683028	-0.00979283	0.00993974	-0.0554216	-0.0603038	-0.0892629	0.0127278	-0.0732806	-0.0808755	-0.0107357	-0.0860903	0.109126	-0.0984703	-0.144192	-0.0417347	-0.103803	-0.0521655	0.00140734	0.0852816	0.324805	1	-0.125734	0.248824	-0.0299627	-0.00757554	-0.0224658
hear_LIWC	-0.0104813	0.556504	-0.135008	-0.336893	-0.147168	-0.0866774	-0.0835782	-0.1062	0.0163296	0.0992489	-0.123968	-0.135249	-0.155952	-0.300455	-0.0671576	0.0112275	-0.127064	-0.0617832	-0.176986	-0.116647	-0.178282	-0.0406636	0.543457	0.0011759	0.194718	0.24424	-0.102636	-0.0932869	0.0545802	-0.0528527	0.053871	0.0216186	0.00500223	0.0795873	0.0666846	-0.14772	-0.127681	0.0742633	-0.145882	-0.0644675	-0.0410234	-0.113879	0.830418	-0.125734	1	-0.142469	0.0608802	0.0592319	0.0549567
feel_LIWC	0.0235452	0.0821498	0.0864596	0.0425939	0.0853761	0.132555	0.0772377	0.0540802	-0.0330187	0.0546915	0.209255	-0.0520775	-0.0233915	0.19665	-0.00248684	-0.0648133	-0.0647934	-0.0741574	0.0601748	0.136293	0.277965	-0.0933916	-0.0758805	-0.135747	-0.0249859	-0.0324799	0.012827	0.0891732	-0.0602019	0.0748008	-0.00746195	-0.0586056	-0.0851547	0.0735853	-0.0244225	0.0403253	0.108104	0.0806042	0.148378	-0.100535	-0.0440617	-0.0790712	0.24731	0.248824	-0.142469	1	0.159973	0.220464	-0.0312231
bio_LIWC	0.127803	0.112439	-0.0483248	-0.111858	0.0129641	0.00777027	-0.0164108	0.0689228	0.0317194	0.0011411	-0.0780645	0.0122103	-0.0204002	-0.0517056	-0.0396441	-0.0500707	-0.126034	-0.0467712	0.0224181	-0.0650853	-0.119854	0.0201749	-0.00804527	0.0209874	0.0015417	-0.0426333	0.103913	0.0508295	0.192834	0.0448115	0.00580831	0.0303078	0.0972872	-0.00244397	0.0385586	-0.0358931	0.00449456	0.0276452	-0.0891125	-0.124049	0.130491	-0.0151272	0.137052	-0.0299627	0.0608802	0.159973	1	0.880291	0.344365
body_LIWC	0.138763	0.0836159	-0.0705863	-0.119554	-0.00242804	-0.00282302	-0.0279059	0.0313195	0.0385187	0.00850132	-0.0540099	0.000358042	-0.0257404	-0.0613704	-0.0835765	-0.0653782	-0.0751093	-0.0401983	-0.0152606	-0.0832817	-0.106101	-0.00242599	0.0155936	0.00176275	-0.0121582	-0.0519875	0.0866599	0.0344884	0.0982153	0.0544819	0.00321221	-0.0102463	0.0636629	-0.012166	0.0508902	-0.0418071	0.0229903	0.0057702	-0.0781566	-0.12475	0.143717	-0.0223365	0.160432	-0.00757554	0.0592319	0.220464	0.880291	1	-0.0196057
health_LIWC	-0.0187578	0.0835803	-0.0249608	-0.0326959	0.00246327	-0.00198767	0.0287644	0.0487789	-0.0377332	-0.0133765	-0.0853813	0.00791642	0.07698	-0.0205481	0.0179961	-0.0342362	-0.0977022	-0.019926	0.0196851	0.0115994	-0.0485506	0.0616009	-0.0352458	-0.0179882	-0.0538644	-0.0586237	0.00500027	-0.0305731	0.00141655	0.0582045	-0.0332802	0.119337	0.137118	0.0336447	-0.0355781	-0.0115356	-0.0087647	0.0548869	-0.0607112	0.00188837	-0.058732	-0.0164201	0.0382338	-0.0224658	0.0549567	-0.0312231	0.344365	-0.0196057	1
sexual_LIWC	0.0124669	-0.0118224	0.0569451	0.0247571	0.0468071	0.0417306	0.0108712	0.0232413	0.0773045	-0.0190262	-0.0322636	0.0207821	-0.0929605	0.0207074	0.145054	0.0757133	-0.101473	-0.00180275	0.116113	-0.0094373	0.0322476	0.039063	-0.0154194	0.0616741	0.0777517	0.0640159	0.0521879	-0.0629545	0.374418	-0.0264154	0.0205331	0.00657687	-0.00771373	-0.0258592	0.0172775	-0.0822941	-0.088577	-0.0112766	-0.033152	-0.082986	0.0422686	-0.0377266	-0.0457586	-0.0642782	-0.0173642	-0.0508755	0.211931	0.00685379	-0.0161177
ingest_LIWC	0.0185878	0.0293104	0.0352641	-0.0262039	0.0168632	0.0421476	0.0118742	0.0869115	-0.0163282	0.014929	0.0309534	-0.0356416	-0.0493334	0.00423686	0.00364017	0.0072426	-0.044963	-0.00951432	0.0365107	0.034051	-0.0650732	-0.0348114	-0.0253157	0.033719	0.0854293	0.0515749	0.104594	0.231729	0.211952	-0.0844518	0.0435979	-0.0288836	-0.040885	-0.0257059	0.0437027	0.0688167	0.0420213	0.00881395	0.0393222	-0.0125113	-0.00836275	0.0655097	-0.0617149	-0.0172741	-0.0374207	-0.0714874	0.230931	0.0356723	-0.0349457
drives_LIWC	0.0513699	-0.0281616	0.292557	0.225589	0.123059	0.107119	-0.14629	0.441237	-0.0115709	0.185205	0.125829	0.0589699	0.200456	0.173118	0.163531	0.0180983	0.0653922	-0.123018	0.145239	-0.0418414	0.0767904	0.113626	-0.169616	-0.00170771	0.156329	0.0708246	0.244466	0.0629512	0.035645	0.208059	0.504324	-0.0199723	0.0983446	0.0427312	0.218051	-0.00966081	-0.145869	0.0542726	0.0900586	0.0482738	-0.102669	0.113317	-0.0981824	0.204434	-0.255795	0.185522	-0.0564788	-0.0480585	-0.0674
affiliation_LIWC	0.154411	0.0227466	0.163352	0.108924	0.0515016	0.0107407	-0.272733	0.774681	0.0207201	-0.0682787	0.0548744	0.0791348	-0.0059254	0.230551	0.0602257	-0.00176586	0.124148	-0.122158	0.0285165	-0.0306229	-0.0491874	-0.00628146	-0.0154623	0.111542	-0.0388309	-0.129404	0.23469	0.126273	0.00347296	0.205362	0.311999	0.0154378	0.0983192	-0.0392302	-0.0281242	-0.00636869	-0.0880168	0.0162731	0.14498	0.0388555	-0.00481739	0.0786723	-0.0778898	0.0732419	-0.11183	0.0582926	-0.00245188	-0.0248077	0.012914
achieve_LIWC	0.02206	-0.024771	0.204645	0.22613	0.0462415	-0.0127304	-0.0704477	-0.000958139	0.00374322	0.0554263	0.118103	0.106909	0.363521	0.0814905	0.162809	-0.0739976	0.130995	-0.110099	0.0788562	0.00575597	0.0692814	0.27181	-0.0708547	-0.165779	-0.0561723	-0.0716107	0.0299426	-0.0347549	-0.0524787	0.14185	0.410681	-0.0757521	-0.0219799	-0.0437392	0.114502	-0.0594526	-0.111218	0.0815301	0.0764483	-0.0249994	-0.175852	0.0263462	-0.0320075	0.199947	-0.155771	0.181626	-0.178122	-0.144505	-0.0744195
power_LIWC	-0.00505602	-0.00602608	0.185858	0.17891	0.0551244	0.00157558	-0.0361327	0.0366262	-0.0728043	0.149443	0.00505415	0.100453	0.324512	0.0142069	0.144297	-0.0307966	0.0541259	-0.0612078	0.0882425	-0.0383403	0.0682174	0.343228	-0.0988772	-0.139146	0.01812	-0.0233597	0.109392	-0.0371485	-0.0235684	0.202428	0.39674	-0.0456892	0.0187094	0.0397499	0.155158	-0.0615473	-0.095789	0.0476381	-0.0386213	-0.0538233	-0.0897734	0.054193	-0.0403563	0.158421	-0.135182	0.126263	-0.0605689	-0.0466391	-0.0477528
reward_LIWC	-0.0385909	-0.0324911	0.11555	0.0199756	0.0383809	0.0905704	-0.0265084	0.0578058	-0.11581	0.281708	0.218118	-0.0728238	0.0393714	0.0708416	-0.0241739	0.000118941	-0.07099	-0.0169247	0.122789	0.000936708	0.138369	-0.176008	-0.153293	-0.085189	0.302557	0.284269	0.0914215	0.0422973	0.0386128	0.0279331	0.0975786	-0.0493348	0.00797705	0.12158	0.252219	-0.0210471	-0.0525569	0.0535822	-0.0513777	-0.0740296	-0.134668	0.0515068	0.0224413	0.229251	-0.189581	0.268904	-0.0140307	-0.0023432	-0.0772999
risk_LIWC	0.038802	0.0166949	0.103501	0.0248019	0.0363083	0.0416007	-0.0722435	0.139515	0.0656447	0.0396438	0.0502566	0.00171366	-0.0501724	-0.0196526	0.0560193	0.0532517	0.0434325	-0.0371986	-0.053842	-0.00360806	-0.00435014	-0.028124	0.0612778	0.17024	0.350065	0.196606	0.447907	0.0666449	0.0479549	0.438287	0.164007	0.0203313	-0.0250914	-0.00647159	0.037857	-0.028907	-0.143987	-0.0492852	0.0584258	0.108866	0.0185289	0.0611355	-0.104238	-0.0792988	-0.0391397	-0.0522711	-0.0434755	-0.00497532	-0.0837558
focuspast_LIWC	0.0977727	0.07151	0.268208	0.272605	0.258672	0.164845	0.0353379	0.00579967	0.0998352	0.185005	0.057087	0.219477	-0.00133749	0.146893	0.245013	0.102604	0.112466	-0.044921	0.311642	0.0019561	0.264464	0.135738	-0.175994	0.0650129	0.0850685	0.0529943	0.0877594	0.0102388	0.109791	0.125779	0.135418	0.0943627	0.0591961	0.179687	0.107582	0.0578549	0.000252669	0.201836	-0.0894995	-0.0632383	0.000168337	0.0835331	-0.0113305	-0.0618477	-0.0207658	0.0330101	0.0428701	0.00917975	0.101057
focuspresent_LIWC	-0.0829735	-0.130374	0.465636	0.371934	0.576002	0.546946	0.453619	0.0413462	0.181176	0.126612	0.0205728	0.200296	-0.107318	-0.032083	0.68299	0.0807849	-0.057027	-0.0514124	0.814638	-0.117915	-0.0216845	0.0594606	-0.37572	-0.0634526	-0.089279	-0.0576796	-0.0906903	0.020462	0.0865102	-0.130777	0.242421	-0.0132389	0.0370493	0.0273334	0.15931	0.377182	0.491882	0.0276093	0.181353	0.0836622	0.0510994	0.107168	-0.102297	-0.00377762	-0.140201	-0.0228316	-0.0211831	-0.0657869	0.0343045
focusfuture_LIWC	0.0614302	-0.0886139	0.233449	0.248601	0.0749384	-0.136367	-0.189223	0.162059	0.0737441	-0.14801	-0.0327064	0.357221	0.212296	0.00153478	0.235399	-0.038161	0.417301	-0.123802	0.14145	-0.0230273	0.078526	0.427405	-0.0282205	-0.0455891	-0.172402	-0.193808	0.0308621	-0.0415542	-0.055231	0.092668	0.281579	0.0144767	-0.0662022	-0.084953	-0.113893	-0.0659761	-0.143428	-0.0329162	0.0983893	0.111546	-0.0123097	0.083716	-0.0446635	0.0715035	-0.082634	0.044597	-0.0472267	-0.0427869	-0.0274446
relativ_LIWC	0.161546	0.0467268	0.290127	0.263998	0.0030512	-0.220128	-0.345165	0.208033	0.164256	-0.183155	-0.0181274	0.356037	0.283389	0.432226	0.023683	0.185182	0.297114	-0.226719	0.0508255	0.146649	0.207329	0.333971	-0.099493	0.196793	-0.162681	-0.25148	0.199654	0.110936	-0.022274	0.174427	0.179708	-0.0676938	0.149297	-0.15061	-0.0629607	-0.00863398	-0.198034	0.0968139	0.00291978	0.102693	0.195654	0.016755	-0.130016	0.0257793	-0.173229	0.0755895	0.0174661	-0.00614176	0.0418217
motion_LIWC	0.0818738	0.0693826	0.138178	0.107937	0.0509249	0.0208191	-0.0636455	0.103152	0.0846287	0.00617341	-0.0124333	0.0618058	0.0459628	0.149595	0.0451142	0.203699	0.14652	-0.100707	0.240208	0.000486784	0.0289505	-0.0339497	-0.0599093	0.0707015	-0.0130698	-0.0420453	0.0782655	0.0387158	0.0090212	0.0307429	0.0216763	-0.0285494	0.0871456	0.0278349	0.0157842	0.125235	0.00695099	0.120239	0.00986553	0.165866	0.100009	0.0576813	0.0321912	-0.0749092	0.0184231	0.0215402	0.115397	0.137693	-0.0480262
space_LIWC	0.161644	0.110886	0.284496	0.289781	0.121894	-0.0546732	-0.232572	0.129268	0.202332	-0.042618	0.0827292	0.312757	0.125641	0.594206	0.0738223	0.057393	0.106774	-0.172599	0.0754045	0.107694	0.0876069	0.113834	-0.149398	0.234096	-0.0940212	-0.179877	0.197389	0.152263	-0.0226892	0.122283	0.126375	-0.022794	0.159367	-0.0854284	0.0486038	0.0736517	-0.0944451	0.0994177	0.115199	0.0592652	0.17367	0.0268833	-0.0781297	0.0930068	-0.164544	0.0729173	-0.0127686	-0.0397817	0.0326765
time_LIWC	0.0566442	-0.0634488	0.130828	0.102812	-0.124909	-0.292209	-0.287559	0.152383	0.0318806	-0.236242	-0.0967115	0.233795	0.3101	0.0705222	-0.044005	0.135851	0.278619	-0.143288	-0.0921197	0.123888	0.23175	0.416067	-0.00399696	0.0555716	-0.157396	-0.200294	0.08592	0.00428078	-0.0255536	0.13522	0.161415	-0.0545703	0.0539726	-0.171358	-0.126369	-0.137117	-0.227098	0.00303968	-0.0957505	0.0291783	0.0928549	-0.026826	-0.143901	-0.00982131	-0.126934	0.0390193	-0.0177607	-0.0404742	0.0600607
work_LIWC	0.0288771	0.0389151	0.180983	0.20801	0.0620777	-0.0125676	-0.0778641	0.000418654	0.00648947	0.0723089	0.110258	0.135978	0.339088	0.00766809	0.182932	-0.123788	0.113529	-0.0932939	0.0373049	-0.0946538	-0.0757459	0.342085	-0.0570586	-0.183071	-0.0458534	-0.0503191	0.000739195	-0.0516283	-0.0575809	0.0961982	0.455579	-0.0704678	-0.0775742	-0.0297141	0.108782	-0.10545	-0.117789	0.0172884	0.0647195	-0.0863509	-0.123966	0.00873365	0.0330994	0.162405	-0.0754896	0.108797	-0.1188	-0.1032	-0.0557862
leisure_LIWC	0.0422553	0.00888808	0.140712	0.154699	0.0864423	0.0578449	-0.0184629	-0.0390678	0.0936614	0.0280036	0.132663	0.0688208	0.131562	0.194745	0.117335	-0.0283887	0.00515618	-0.0787952	0.0912014	-0.0376414	-0.0347576	0.033875	-0.100528	-0.023183	0.017431	-0.00021883	0.040183	0.138856	0.0396627	-0.0633598	0.216488	-0.0611762	-0.0179518	0.0172565	0.04317	0.0385238	0.00375095	0.114637	0.130772	-0.0587913	-0.0890824	-0.0118367	-0.0521572	0.0119404	-0.0732843	0.0431458	-0.0534176	-0.0742802	-0.0388835
home_LIWC	-0.0373292	0.374552	0.0101311	-0.0118603	-0.0320746	-0.10026	-0.0650456	0.0738991	-0.0584375	-0.0609114	-0.0726213	0.100022	-0.121701	-0.0129755	-0.0119483	0.100358	0.0565023	-0.0112077	0.0187101	-0.0669565	-0.0871222	0.0716681	-0.0628567	-0.0669966	-0.00489399	0.0132885	-0.0472607	-0.00394117	0.0502497	-0.0646017	-0.0568531	-0.00938251	-0.0372615	-0.0582343	-0.0376544	-0.00934912	-0.0102839	-0.039141	-0.124526	-0.00265348	0.372194	-0.129645	0.119958	0.131804	0.0793775	-0.067875	-0.0241524	-0.0307542	-0.0199635
money_LIWC	-0.0555721	0.247669	0.0885587	-0.0130315	-0.0326751	-0.103488	-0.166766	0.11556	0.0476679	-0.0440746	-0.0217216	0.104294	-0.0707686	0.00706586	-0.033693	0.152253	0.0525106	-0.0254023	0.0348132	0.017571	-0.0215786	0.045175	-0.0220534	-0.00042112	-0.0242722	-0.0407512	0.0400559	0.0344783	0.0546229	0.0498403	-0.0166953	0.00247944	-0.00627808	-0.0670208	0.0127612	0.0153773	-0.0216294	-0.0770312	-0.0665578	0.0460204	0.261642	0.00504475	0.0851993	0.0874648	0.0456543	-0.00650304	0.0484056	0.0253892	0.0072577
relig_LIWC	-0.0255191	-0.0662698	-0.102958	-0.152705	-0.126951	-0.0806186	-0.0382786	-0.0239888	-0.0592913	-0.0187875	-0.0138971	-0.10775	-0.0738	-0.138779	0.0310921	0.0427594	-0.121344	0.00706183	-0.0500929	-0.0644858	-0.0578265	-0.0630095	-0.00632466	-0.0583695	0.362421	0.318781	0.178647	-0.00845857	0.142606	-0.0437466	-0.108664	0.00515379	0.0171474	-0.0510779	0.037768	-0.116266	-0.0485547	-0.0866862	0.0453474	-0.125769	-0.0466136	-0.0909377	-0.0794195	-0.0696857	-0.0534447	-0.0224685	0.0951712	0.0400646	-0.00955415
death_LIWC	-0.0220879	0.0932828	-0.0161491	-0.0303466	-0.00436956	-0.0113414	0.0214264	0.101432	-0.0618015	-0.060751	-0.038097	0.00993791	0.0121929	-0.0250982	-0.0195092	0.032144	-0.0623456	-0.0158491	-0.00737612	0.0299698	-0.00775988	0.0808427	-0.0587019	0.0129176	-0.0402605	-0.0613682	0.0492406	-0.0280923	-0.00213844	0.0958277	-0.0485906	-0.00891147	0.151042	-0.0398977	-0.0495941	-0.00833445	0.036883	0.0436431	-0.0828016	0.0106127	-0.0678941	0.00635256	0.0286505	-0.0493602	0.0627733	-0.0343815	0.242085	-0.0177015	0.689969
informal_LIWC	-0.113948	-0.147726	0.108033	-0.236472	-0.0579127	-0.00960171	0.0945662	0.09607	-0.0901955	-0.114924	-0.152952	-0.0918548	-0.246889	-0.209676	0.0189211	0.0347731	-0.0844935	0.0214644	0.0686474	0.00721743	-0.0211285	-0.123886	0.0233676	-0.0136642	0.0844417	0.0732873	0.0476331	-0.0223921	0.0146938	0.0782411	-0.200943	0.0568781	0.00338973	-0.0953458	-0.0535784	-0.112169	0.187136	-0.174284	-0.171991	-0.0177999	-0.0779389	-0.166432	-0.0630972	0.0220251	-0.0391826	0.00658264	0.0198292	-0.0157259	0.0724696
swear_LIWC	0.00396078	-0.0236252	0.0952697	0.0263716	0.0919845	0.0817756	0.0199664	0.0231355	0.0694456	0.0372598	0.0375284	0.0410832	-0.0473388	-0.0190959	0.0654442	0.0228339	-0.0320231	0.0169086	0.0677254	0.0157335	0.0140851	0.0162879	-0.0144904	-0.0124322	0.0591813	0.0120361	0.137316	0.0411882	0.374988	0.0237829	0.0542926	-0.00265189	0.0906037	-0.0500689	0.131456	-0.0767677	-0.0981011	0.0228822	-0.0590313	-0.107374	0.0393748	-0.0115439	-0.0465616	-0.0230454	-0.0697232	0.0490188	0.328572	0.228459	-0.00653122
netspeak_LIWC	-0.0386531	-0.162074	0.122383	0.0465651	0.050544	0.0375033	0.0970409	0.045849	-0.0508032	-0.0802203	-0.0216641	0.0346389	-0.144758	0.0699884	0.0424865	0.169697	0.025683	0.00863257	-0.0243511	0.119304	0.0632636	-0.0900393	-0.0870359	0.285667	-0.0327778	-0.0713245	0.0887647	0.0207098	0.01395	0.0882155	-0.0306177	0.0180203	0.0588131	-0.0219614	-0.0694417	-0.0459047	-0.116356	-0.0878161	-0.0777005	0.192319	-0.0203231	-0.0177353	-0.0824565	0.00652824	-0.0689849	-0.0171764	-0.0419276	-0.0337702	-0.0264445
assent_LIWC	-0.0960026	-0.129566	0.0778006	-0.230444	-0.112882	-0.0751036	0.0118011	0.150645	-0.111324	-0.126869	-0.13755	-0.0900597	-0.141714	-0.15031	-0.00555107	-0.0315016	-0.0750183	0.0331116	0.0819062	-0.0237409	-0.0172392	-0.0802908	-0.0100664	-0.060242	0.0198127	-0.00346851	0.0734818	-0.0032959	-0.0142715	0.119469	-0.203727	0.0130405	-0.0206248	-0.102576	-0.0735899	-0.0551077	0.233189	-0.141849	-0.1696	-0.0561846	-0.00207878	-0.121025	-0.105327	0.0470285	-0.0911775	-0.00916797	-0.0219273	-0.0426138	0.0339821
nonflu_LIWC	-0.0430947	0.0512847	-0.0264737	-0.173012	0.0184275	0.0721105	0.0786353	-0.059894	0.030511	0.0429693	-0.0369377	-0.0799866	-0.205935	-0.198632	-0.0810921	-0.00242237	-0.0620389	-0.0485657	-0.0760815	-0.0493213	-0.0562138	-0.0549724	0.19348	-0.0767887	0.239987	0.265139	-0.0389341	-0.0311884	0.0380313	-0.0667956	-0.046055	0.0565026	0.0268032	0.0262402	0.0356932	-0.107244	0.032973	-0.0693398	0.0225091	-0.0345508	-0.171922	-0.103902	0.178639	-0.0333948	0.195495	0.073537	0.0859632	0.0593483	0.0973254
filler_LIWC	-0.0419748	-0.129195	0.10842	0.0680935	0.0428094	0.0439561	0.142199	-0.0834273	-0.0511752	-0.0314817	-0.0641745	0.00971954	-0.103246	-0.0418482	0.110474	0.191201	0.00567044	0.0460828	-0.00595331	0.178656	-0.0826647	-0.0743463	-0.0600801	0.240337	-0.0999233	-0.0766076	-0.0762433	-0.0403679	-0.031403	-0.0496054	0.0115188	-0.0138129	0.074688	-0.0481484	0.0417685	-0.12409	-0.0960641	-0.0781888	-0.113547	0.0901227	-0.0923211	-0.105421	-0.0287569	-0.00264877	-0.0121701	-0.0570891	-0.0239983	-0.0246845	0.00757953
AllPunc_LIWC	0.0621934	0.470039	-0.230504	-0.440218	-0.226254	-0.170241	-0.0931501	-0.0744188	-0.0893027	0.0128267	-0.121733	-0.150525	-0.187316	-0.36742	-0.173766	0.00270228	-0.13843	-0.067066	-0.286212	-0.156348	-0.283363	-0.0661885	0.713096	-0.0571114	0.150792	0.191874	-0.0912915	-0.0677952	0.0312759	-0.0629437	-0.0840842	0.0565624	-0.0512992	0.00750597	-0.00972638	-0.16396	-0.0715159	-0.100275	-0.124876	-0.0155951	-0.0537625	-0.142412	0.628514	-0.0891248	0.755773	-0.117214	0.0777646	0.0678883	0.103255
Period_LIWC	0.00774615	0.247152	-0.268852	-0.430239	-0.245344	-0.19517	-0.111158	-0.0686285	-0.102328	-0.035261	-0.0588307	-0.146173	-0.0791018	-0.277917	-0.264315	-0.0690001	-0.217225	-0.0882	-0.354422	-0.160707	-0.241658	-0.0991039	0.546284	-0.053162	0.085889	0.104104	-0.0343384	0.0240904	-0.0304101	-0.0756201	-0.156629	0.0460318	-0.0326823	-0.0715466	-0.00222564	-0.220232	-0.0781071	-0.187938	-0.103095	-0.0486684	-0.0351227	-0.201046	0.37879	-0.0575701	0.450414	-0.114999	0.00706804	0.0116195	0.0428738
Comma_LIWC	0.101692	0.367276	-0.172542	-0.361652	-0.275705	-0.231346	-0.145208	-0.0112982	-0.129002	-0.0512176	-0.0860207	-0.145232	-0.150955	-0.252547	-0.25393	0.025233	0.00760077	-0.0669871	-0.308881	-0.094846	-0.250828	-0.0588116	0.623847	-0.0387113	0.0704276	0.101144	-0.0804302	-0.0768843	-0.0269373	-0.0103135	-0.106242	0.116596	-0.0434556	-0.0382453	-0.043236	-0.110392	-0.0493536	-0.138962	-0.0805283	0.056295	0.0172582	-0.121017	0.415633	-0.0378406	0.501226	-0.0794927	0.127136	0.100797	0.140783
Colon_LIWC	0.321266	0.488797	-0.296976	-0.455852	-0.297501	-0.226062	-0.16062	-0.0844564	-0.0899653	0.00734328	-0.0852557	-0.193667	-0.135669	-0.241178	-0.210552	-0.0407257	-0.128101	-0.0705804	-0.325353	-0.113825	-0.201468	-0.0585217	0.695266	0.0431592	0.151208	0.181441	-0.05736	-0.0842916	0.00893039	0.00683318	-0.0311439	0.0482267	-0.0726161	0.0458142	-0.0453649	-0.211879	-0.197301	0.0237946	-0.128215	-0.0298517	-0.0551783	-0.158546	0.607641	-0.0377094	0.690737	-0.0369029	0.0992814	0.120742	0.0302421
SemiC_LIWC	0.0254573	0.0176921	-0.00856461	0.00618221	0.0203926	-1.08698e-05	-0.00235588	-0.0396358	0.0244246	0.00802687	-0.00291202	0.0380069	-0.0240481	-0.0443494	0.0608446	-0.000590301	0.03115	0.000606388	0.0178657	0.00326534	-0.0152336	-0.0157667	-0.0118017	-0.00896431	0.0220996	0.0256332	-0.00435508	-0.034494	-0.0282344	0.0204911	-0.0112792	-0.00823809	-0.00196489	0.0365198	-0.0224122	0.0371459	0.0339505	-0.0314645	0.0574588	-0.0160079	0.0539712	0.0312119	-0.0348406	-0.00675488	-0.0202608	-0.0281275	-0.0310709	-0.0248594	-0.0110564
QMark_LIWC	0.0385815	0.216394	-0.127088	-0.260882	-0.153862	-0.145409	-0.0854151	-0.0616289	-0.0355256	-0.0302146	-0.106714	-0.0556312	-0.0748153	-0.272539	-0.172472	-0.0306063	-0.0508779	-0.0606986	-0.254684	-0.0900997	-0.246143	0.0294186	0.569122	-0.0756086	0.0350152	0.0715359	-0.108431	-0.0935433	0.0261205	-0.0610854	-0.0196007	0.00736134	-0.0527203	-0.0762765	0.00327449	-0.111134	-0.0113952	-0.151501	-0.0218434	0.0013834	-0.112083	-0.0818794	0.365119	-0.0691568	0.469943	-0.0751714	0.064452	0.067339	0.0818523
Exclam_LIWC	0.135103	-0.00971548	0.0343131	0.0398412	0.0555802	0.0107176	-0.00844261	-0.00345576	0.0241502	0.0146545	0.00630264	0.0864276	-0.0519286	0.00281366	0.078505	0.0196422	0.0103224	0.00779933	0.0852396	0.0135006	0.0591091	-0.0164521	-0.0476792	-0.00259509	0.0193701	0.0161892	0.0108501	-0.0306109	0.046188	0.0217475	0.0206611	0.0219397	-0.0144336	0.0593543	-0.0343471	0.0547292	-0.0051691	0.000796586	0.0715898	0.0135099	0.086478	0.0390908	-0.0576861	-0.0443968	-0.0297409	-0.0429971	0.00310297	-0.00753996	-0.0202192
Dash_LIWC	0.0744629	0.048541	0.0085557	-0.00411678	-0.0165166	-0.0576503	-0.0796813	-0.0273421	0.0391243	0.0169533	-0.0305859	0.0612532	0.0521373	0.00730133	0.00984994	-0.0293278	0.000345002	-0.0105158	0.0345911	0.0123078	-0.0140099	0.0367191	0.0342046	-0.0536177	-0.0526581	-0.0482573	-0.0177635	-0.0635211	-0.019247	0.0321624	0.0140777	-0.0200877	-0.048659	0.0615998	-0.049288	0.0312423	-0.0457073	0.0138213	0.0364125	0.101139	-0.0390305	0.0245778	-0.0454831	-0.0515464	-0.0191837	-0.0407928	0.0476001	-0.0297366	0.232447
Quote_LIWC	0.11895	0.0230765	-0.0227375	-0.0147994	0.00626299	0.00794692	-0.0189608	-0.0049765	0.0236634	0.00258662	0.0603767	-0.000891039	0.0191354	-0.0369696	-0.0154473	-0.0752336	0.0158315	0.00397019	-0.00403812	-0.0615153	-0.0876066	0.00226718	0.117507	0.057724	-0.0281777	-0.0524176	0.0596783	-0.00990311	0.0191841	0.0422509	0.0289408	-0.0169352	-0.0182447	0.0116625	-0.0123473	0.0104043	0.0176474	-0.0520444	0.029943	-0.000921448	0.0006519	0.0575413	0.00129102	-0.0437985	0.0421886	-0.0534304	-0.0325995	-0.0229632	-0.00502493
Apostro_LIWC	-0.00360138	0.0251105	0.199009	0.126971	0.372468	0.351376	0.345812	-0.00749485	0.0528579	0.103765	-0.0439231	0.133408	-0.264092	-0.0991612	0.520855	0.138969	-0.0832848	0.112901	0.522102	-0.0277891	0.0641609	-0.0891504	-0.174471	-0.0615148	0.148972	0.118973	0.107713	0.0955243	0.132375	0.0410488	0.0261081	0.0147325	0.0150573	0.117676	0.0453498	0.257989	0.197143	0.138898	-0.0651981	0.00551845	0.0193964	0.268953	0.0552696	-0.0853361	0.0714083	-0.0273166	0.00616124	-0.0315525	0.0169389
Parenth_LIWC	-0.0136259	-0.027093	0.020838	0.0317263	0.0114195	-0.0220653	-0.0022764	-0.0588381	-0.0364436	0.00920718	0.064035	0.0564627	0.0252679	0.0030178	0.0550823	0.0321006	-0.0137808	-0.0036856	0.0615894	0.084707	0.0963428	0.0197988	-0.0416423	-0.00707018	0.0248172	0.0300131	-0.0104557	0.0105424	-0.0392672	-0.0107987	0.00515868	-0.0131797	0.0252191	-0.0173364	0.0202772	0.0258721	0.0241343	-0.00127638	0.023729	0.00743584	0.0193422	-0.0218046	0.0302483	0.0493301	-0.00468612	0.00948359	-0.0351842	-0.0313288	-0.0176886
OtherP_LIWC	-0.0179849	0.614733	-0.241337	-0.41071	-0.233524	-0.151253	-0.117791	-0.0687956	-0.0684119	0.0814105	-0.113002	-0.193821	-0.176007	-0.333012	-0.146277	0.0318914	-0.118262	-0.0561425	-0.261527	-0.145289	-0.221351	-0.0573745	0.611748	-0.0122406	0.196671	0.25403	-0.117982	-0.0971132	0.0481378	-0.0808315	-0.0440015	0.0341145	-0.0314441	0.115761	-0.00984187	-0.186847	-0.138694	0.0228642	-0.15633	-0.0394056	-0.0209799	-0.181382	0.757048	-0.0777535	0.890529	-0.10993	0.0522734	0.0439468	0.0851514
Word_Per_Utterance_LIWC	0.165579	-0.0250336	0.00676965	-0.0672382	-0.107897	-0.132737	-0.118069	0.0175845	-0.0558482	-0.0127892	-0.018076	0.0107459	0.0923606	6.96551e-06	-0.120746	0.0371909	-0.0143724	-0.0460736	-0.136219	-0.00244497	-0.0495332	-0.00040892	0.181776	0.0574346	-0.0812201	-0.0964176	0.0286274	0.133822	0.019785	-0.0436312	-0.0584374	0.0279771	-0.0374798	-0.0428019	0.0121956	-0.0474673	-0.0223809	-0.0393855	-0.0615143	0.0229154	0.038625	-0.0524912	-0.013638	-0.007788	-0.0290397	-0.00480258	0.0234855	0.0316936	-0.0250499
Analytic_LIWC	-0.0776716	-0.0365929	-0.546812	-0.616781	-0.527237	-0.388572	-0.23119	0.0142092	-0.274796	-0.128246	-0.0335465	-0.362214	0.227187	0.0933587	-0.470122	-0.314151	-0.264636	-0.208772	-0.411554	0.0462452	-0.0303284	-0.231651	0.16867	-0.0691798	0.0263502	0.0126136	0.0360812	0.0100297	-0.0597519	0.0274895	-0.287999	-0.0807228	0.0116889	-0.0657508	-0.111363	-0.318216	-0.156219	-0.0978869	-0.19808	-0.10731	-0.149439	-0.255869	0.018928	0.0540795	0.0122976	0.0288565	0.015945	0.00946949	0.0228882
Clout_LIWC	0.161844	0.117126	0.113794	0.00794239	0.000989761	-0.134273	-0.580781	0.322757	0.41471	0.12953	0.0136392	0.216115	0.175916	0.181513	0.00495106	0.0423755	0.102995	-0.328327	-0.0291718	-0.0299745	0.0273478	0.309963	0.115308	0.0397807	0.00575663	-0.0473037	0.128611	0.0645601	0.0628077	0.109967	0.61683	0.000283168	0.101525	-0.0201349	0.206556	-0.149041	-0.212708	0.065536	-0.0302037	0.0514957	0.0598769	-0.166966	0.0933864	0.0349903	0.0905058	-0.00301107	0.0203671	0.0338173	-0.0494781
Authentic_LIWC	-0.00205188	-0.0737556	0.2741	0.296544	0.428087	0.399189	0.503637	-0.102312	0.104603	-0.1401	-0.00302313	0.160155	-0.00421771	0.143311	0.283962	0.00867738	0.081624	-0.105939	0.364152	0.0622744	0.104433	0.0770383	-0.23059	0.00127258	-0.0413414	-0.0422858	-0.00394532	0.0809467	-0.00810836	-0.0413358	-0.0166311	-0.0213135	0.155605	-0.0850556	-0.0527623	0.381758	0.382288	0.162876	0.123735	-0.0323854	0.0536286	0.306849	-0.0997025	-0.0760028	-0.118684	-0.00117117	0.0827978	0.0510569	0.12654
Tone_LIWC	0.0790236	0.191423	0.10992	-0.0309917	0.0288597	0.10642	0.0654807	-0.0453353	0.00366311	0.187285	-0.0374369	-0.114622	-0.0577397	-0.0374377	0.0249525	0.183788	-0.0286057	-0.133513	0.101071	0.0424414	0.0974595	-0.147805	0.0927131	-0.0830611	0.508684	0.621073	-0.204821	-0.164963	-0.0320029	-0.155541	0.0818873	0.05525	0.0114465	0.105692	0.170077	0.0544282	0.0261324	0.0302863	0.0120844	0.056585	0.0262874	-0.0265428	0.167313	-0.0177028	0.179862	-0.0056233	-0.0554224	-0.082199	-0.0299154
numWords_SPLICE	0.999925	0.0755375	0.0781625	0.0245278	-0.00835526	-0.144191	-0.239936	0.160872	0.0918671	-0.0630201	-0.0568023	0.214012	-0.0389383	0.145207	0.0132799	0.0280111	0.0567532	-0.061717	0.00728139	0.0284571	0.0238132	0.0849557	0.20407	0.149181	-0.0221906	-0.0732662	0.12838	0.0175376	0.0853517	0.118317	0.10219	-0.00752755	-0.0580991	-0.0227909	-0.057476	0.0546467	-0.0838863	-0.0912515	0.121944	0.0532222	0.154575	0.155242	-0.00534421	-0.0232011	-0.0131959	0.0232261	0.126503	0.137324	-0.0196036
CharsPerWord_SPLICE	0.205328	0.73119	0.0180678	-0.302665	-0.135979	-0.164899	-0.211173	0.00604392	0.0122126	0.0537162	-0.0552245	0.00956515	-0.0884674	-0.0929601	-0.0703013	0.176763	0.0245751	-0.303715	-0.165084	-0.0327126	-0.0803767	0.0447733	0.661624	0.123699	0.232014	0.212521	0.0811517	0.021983	0.0982134	0.0949722	0.115727	0.0180879	-0.0365221	0.0485255	0.00920609	0.0279815	-0.112577	0.117266	-0.077117	0.123869	0.0978471	-0.0449459	0.656054	-0.0507451	0.747175	-0.0363762	0.0978515	0.0818456	0.0775443
SyllablesPerWord_SPLICE	0.119464	0.783562	-0.00456862	-0.24136	-0.172716	-0.184526	-0.167859	0.00544856	-0.0454864	0.0160822	-0.117387	-0.0266823	-0.101081	-0.0305462	-0.0817308	0.194781	0.0291085	-0.189296	-0.172065	0.029193	0.0107922	0.0181794	0.366205	0.0973084	0.175252	0.148911	0.0895328	0.0528955	0.0898432	0.0980865	0.069733	-0.0107373	-0.0601175	0.0195777	-0.0133457	0.036692	-0.182436	0.229078	-0.164093	0.0856632	0.20645	-0.0128947	0.547477	0.0251587	0.570522	9.87203e-06	0.111897	0.0767679	0.0884748
numWordsWith3OrMoreSyllables_SPLICE	0.0829726	0.758106	-0.00650599	-0.162086	-0.0737225	-0.0869447	-0.0757265	0.0131361	-0.0249763	0.00847364	-0.0779155	0.00167763	-0.177727	0.0247261	0.0184504	0.145516	-0.0472358	-0.127746	-0.0573259	-0.0109102	0.0577595	0.00804247	0.217601	0.0923675	0.08932	0.0619782	0.0749293	0.125842	0.114739	0.0350717	0.0323452	-0.0485015	-0.0202511	0.0726077	-0.067082	0.0819176	-0.0880367	0.213137	-0.126703	0.0922783	0.337299	-0.0764844	0.448003	0.0412545	0.43982	0.0209688	0.137111	0.0969277	0.121589
numWordsWith6OrMoreChars_SPLICE	0.182605	0.729629	-0.128967	-0.369393	-0.219526	-0.18679	-0.15736	-0.0732234	-0.0546591	0.062499	-0.112496	-0.110454	-0.100552	-0.16082	-0.136225	0.0699885	-0.0428699	-0.1759	-0.255006	-0.0651536	-0.129213	-0.00185131	0.604875	0.0424997	0.217364	0.220576	0.0211629	-0.00332375	0.0683245	0.0434498	0.10675	0.0217194	-0.0505444	0.0518508	0.00905164	-0.0302867	-0.197391	0.185037	-0.139043	0.0714566	0.0641899	-0.0491182	0.635205	-0.0206291	0.704853	-0.036287	0.0820961	0.0723489	0.0610782
numWordsWith7OrMoreChars_SPLICE	0.0718718	0.906994	-0.124089	-0.30687	-0.182023	-0.149721	-0.138946	-0.0220089	-0.0701781	0.0591434	-0.0475447	-0.100007	-0.135116	-0.102166	-0.117693	0.114647	-0.013597	-0.171335	-0.176463	-0.128109	-0.100971	-0.0689306	0.484898	-0.0110482	0.184371	0.185919	0.0191615	0.0121088	0.0842265	0.030777	0.00376284	0.0276114	-0.0587923	0.0945311	-0.0318287	0.0359035	-0.104842	0.270455	-0.0892495	0.0901923	0.0939076	-0.105877	0.687439	-0.0458048	0.756503	-0.00880074	0.0994079	0.0739879	0.0982748
numInterjections_SPLICE	-0.091242	-0.0885883	0.175573	-0.0673051	0.000101644	0.0460354	0.0694396	0.0290788	0.0261139	-0.0812759	-0.0253402	-0.0729702	-0.205438	0.0008838	0.125623	0.14759	-0.0543343	0.00125024	0.252377	0.00672933	0.392647	-0.0632379	-0.123915	-0.110455	0.185686	0.174722	0.0612239	-0.0195684	0.0310984	0.0865723	-0.124642	0.0212513	0.0490229	-0.0346732	-0.0494281	0.0412742	0.278321	-0.0579608	-0.122444	0.0256546	-0.0402194	-0.109965	-0.115305	-0.0368269	-0.120873	0.0663531	-0.0380208	-0.0522189	0.00519774
numVerbs_SPLICE	0.154783	0.096474	0.442758	0.396444	0.393034	0.219846	-0.0298674	0.0504453	0.188597	0.322525	0.0564887	0.381332	0.00129709	0.233922	0.502105	0.0256438	0.113054	-0.169827	0.612679	-0.185851	0.0988023	0.231689	-0.296137	-0.0448821	-0.0483464	-0.0847875	0.0769068	-0.0081862	0.139334	0.04666	0.388377	-0.0153927	0.0805369	0.226067	0.24189	0.20132	0.196855	0.0882077	0.198257	0.0642895	0.103176	-0.00454225	-0.0522588	-0.0573623	-0.0755726	0.032323	0.114603	0.105259	-0.00382713
numSpeculate_SPLICE	-0.0779644	0.171116	0.0560547	-0.0201038	-0.134054	-0.101975	-0.0644205	0.00580504	-0.0483392	-0.0587023	-0.00867215	-0.0864232	0.0669876	-0.0631242	-0.105035	0.374356	0.0945093	-0.0715814	-0.0792128	0.152089	0.0644415	-0.0915648	0.117178	-0.00792915	0.0274605	0.023619	0.014395	-0.0278009	-0.0145666	0.0565421	-0.0754661	0.144517	-0.0795637	-0.0139269	-0.0796529	0.190158	0.0163963	-0.0571723	-0.0652478	0.51534	-0.00744803	0.00511678	0.036637	0.0110173	0.0864139	-0.0224612	-0.0924027	-0.078151	0.00892965
numNouns_SPLICE	-0.15459	0.0844592	-0.673751	-0.642909	-0.438506	-0.281324	-0.0882296	-0.0461542	-0.278551	-0.0703638	-0.109495	-0.366608	-0.000468025	-0.188283	-0.284566	-0.194422	-0.160316	-0.203944	-0.218957	-0.163387	-0.0851737	-0.155996	0.0026837	-0.150363	-0.0722727	-0.0425714	-0.0930412	-0.0391876	-0.0359333	-0.0788684	-0.228472	0.0321971	-0.0298777	0.0304686	-0.124285	-0.248483	-0.0362923	0.0186467	-0.26351	-0.0918594	-0.0517818	-0.295448	0.102416	0.0178431	0.120847	0.0113372	0.0962998	0.100655	0.027359
nounSingMass_SPLICE	-0.141635	0.106359	-0.641389	-0.629883	-0.389657	-0.240552	-0.0708573	-0.0549416	-0.238756	-0.0449046	-0.114442	-0.340896	-0.0520728	-0.232838	-0.269991	-0.181675	-0.203028	-0.167088	-0.206034	-0.192791	-0.118283	-0.151257	0.0379733	-0.183477	-0.0513011	-0.0103184	-0.11876	-0.0319041	-0.0427071	-0.107115	-0.206123	0.0294555	-0.0583884	0.0381959	-0.10949	-0.245762	-0.0225365	0.0064496	-0.266441	-0.104787	-0.0524829	-0.29905	0.148436	-0.002388	0.16507	0.0460675	0.103357	0.114177	0.0253781
nounPlural_SPLICE	-0.0493259	-0.0771992	-0.128291	-0.0589568	-0.182434	-0.150231	-0.0627041	0.0309416	-0.147182	-0.0931263	0.0152396	-0.0992932	0.184174	0.154429	-0.0573197	-0.0493655	0.149739	-0.13564	-0.0500192	0.102792	0.117579	-0.0205101	-0.126761	0.116013	-0.0751182	-0.114826	0.0902107	-0.0278146	0.0230074	0.0998455	-0.0844087	0.0106519	0.10218	-0.0287749	-0.0543588	-0.0141254	-0.0500198	0.0441147	0.00594316	0.0452063	0.00208588	0.00725605	-0.162718	0.0727619	-0.155876	-0.124508	-0.023543	-0.0465559	0.00782602
numAgreement_SPLICE	-0.12512	-0.166441	0.0869582	-0.214723	-0.0917415	-0.0135894	0.0732792	0.0918254	-0.121695	-0.0626362	-0.0978467	-0.148452	-0.118219	-0.163362	0.0266026	-0.0299064	-0.122448	0.0503402	0.10926	-0.0506999	-0.000154267	-0.120524	-0.0566167	-0.103239	0.0866498	0.0667021	0.0770941	0.0152977	-0.0225931	0.0863139	-0.191215	-0.0256949	-0.00179452	-0.100533	0.0103793	-0.0130427	0.252489	-0.135141	-0.186339	-0.0997856	0.0309983	-0.0701219	-0.0820564	0.106198	-0.110901	-0.00815196	-0.034717	-0.0492675	0.0206915
presentTense_SPLICE	0.111677	0.0267423	0.338828	0.28704	0.307265	0.173862	-0.0128634	0.0461508	0.135311	0.245402	0.041802	0.294856	0.0181563	0.136335	0.45043	-0.0597461	0.0121856	-0.141759	0.527449	-0.17976	-0.016121	0.19236	-0.251489	-0.0694763	-0.106598	-0.111544	-0.0107294	-0.0578037	0.0988949	-0.043474	0.341535	-0.0470844	0.0333413	0.119089	0.216514	0.185366	0.221232	-0.0185105	0.236028	0.0885365	0.122266	-0.0465854	-0.0629936	-0.0356083	-0.073038	-0.000310584	0.118903	0.108525	0.006878
iCanDoIt_SPLICE	0.117289	0.0464486	-0.00483491	-0.123906	-0.102979	-0.0924659	-0.0569516	-0.00512087	-0.0522726	-0.0169832	-0.0423242	-0.0441124	0.0479711	-0.0717948	-0.0962507	-0.0492243	-0.0603092	-0.0422471	-0.166906	-0.00359233	-0.0943989	-0.0360726	0.233053	0.10314	0.0694394	0.0544529	0.0525133	0.0681163	0.149203	-0.0384037	-0.046897	-0.0341866	-0.0583438	-0.0513486	0.00292478	-0.126432	-0.0495123	-0.102308	-0.0917208	-0.0291077	-0.00111765	-0.0501759	0.0937384	-0.0593436	0.111802	-0.015054	0.0783621	0.113409	-0.0270387
suggestionPhrases_SPLICE	0.247442	0.142695	-0.0527078	-0.0666431	-0.0910227	-0.124703	-0.15415	-0.0125163	0.0345564	-0.00871772	-0.0108946	0.02937	-0.00179488	0.0302345	-0.0714136	-0.000683769	-0.000521869	-0.0403896	-0.12214	-0.0470339	-0.0511535	0.0333102	0.197743	0.112198	-0.0346422	-0.0654269	0.0753797	0.0933657	-0.0466661	0.0882351	0.0433208	0.0398837	-0.069616	0.0556922	-0.0756438	-0.0119743	-0.0904091	-0.044243	0.000715966	0.0910599	0.0357168	0.0223815	0.0414336	-0.0474256	0.0545147	0.0284104	0.0355525	0.0482484	-0.0125249
numImperatives_SPLICE	0.00273923	0.131804	0.0113829	-0.126078	-0.0899104	-0.166299	-0.102777	-0.0477527	-0.096546	-0.0346024	-0.00370471	0.0977533	0.0952733	-0.11366	-0.068817	-0.0183535	-0.0581029	-0.0402704	-0.101178	-0.0674901	-0.113776	-0.0240614	0.191511	-0.0141062	-0.018588	-0.0158985	-0.00821858	0.0936916	-0.015714	-0.0264842	-0.0286518	0.0233418	-0.0356155	-0.0652188	0.00405239	-0.0138461	-0.0739914	-0.00411205	-0.050041	0.0909993	-0.0713459	0.0299842	0.185969	-0.0157678	0.216497	-0.0166082	-0.0127643	0.0159592	-0.0427149
inflexibility_SPLICE	0.0270547	0.0848986	0.0230351	-0.110619	-0.117379	-0.0633863	-0.075909	-0.0488515	0.107004	-0.061767	-0.0612138	-0.117336	-0.0419882	-0.0540967	-0.0895959	0.0115236	0.063173	-0.00750121	-0.157216	0.0125822	0.00732147	0.0542959	0.272925	-0.0176513	0.0356111	0.0195463	0.0159007	-0.0452593	0.0294454	0.0461141	0.0220821	-0.0161432	0.088072	-0.0349392	0.000141103	-0.0161764	-0.0305034	-0.0183717	-0.0844198	-0.0524084	0.170054	-0.00873305	0.149056	-0.0210897	0.176626	-0.0153307	0.0283044	0.0430172	-0.0175547
iCantDoIt_SPLICE	0.166096	0.0578815	0.0188222	0.00685086	0.00293249	-0.0364225	-0.0193053	-0.0204651	-0.00972583	-0.0630928	0.0725546	0.0635892	-0.0033417	0.014681	-0.00651195	-0.0121922	-0.00509651	-0.0054505	-0.0550158	0.0163006	-0.0371816	0.0116321	0.132908	0.0834521	0.00524587	-0.0446791	0.127883	0.117606	0.0586323	0.0790184	-0.0139086	-0.019458	-0.0520079	-0.0745632	-0.0326568	0.0329979	-0.00746257	0.0212799	-0.00611743	0.000892695	-0.0199466	0.0799987	-0.015747	-0.0353128	0.0174033	-0.0336468	0.00255909	0.0294257	-0.0288584
dontKnow_SPLICE	-0.0406321	0.0710101	-0.0157765	0.0205097	0.00678159	0.0534166	0.0815708	-0.0492525	-0.0407121	-0.0620572	0.201676	-0.0761436	-0.0469535	0.0283829	-0.0382752	0.0303836	0.041928	0.0149975	-0.028349	-0.070025	0.150383	-0.0472601	-0.0013086	0.0688619	-0.0521424	-0.0298765	-0.0641376	0.0327999	-0.0199297	-0.080742	-0.0278633	-0.0279337	0.0773161	-0.0272025	-0.0365875	0.0168027	0.0469775	0.0327404	-0.103723	-0.071638	0.023362	0.0667291	0.0755101	-0.0551654	0.12059	-0.0486133	-0.0378712	-0.0146757	-0.0387498
doKnow_SPLICE	0.102021	0.0425364	0.0244306	0.0174821	0.0433985	0.0322006	0.0698694	-0.0619295	0.0248442	-0.049005	-0.00919022	0.0297178	0.005503	-0.0420183	-0.00806829	0.0261645	0.0229287	-0.0267994	-0.0134803	-0.037651	-0.102057	0.0151919	0.0725744	-0.0370251	-0.0256865	-0.0316003	0.0118764	0.00981729	0.00140994	0.0124163	-0.0385623	-0.0353451	-0.0509828	-0.0551848	-0.0339859	0.0648472	0.0955709	-0.0010136	-0.0032142	0.0280912	0.0663226	0.00184186	-0.0429863	-0.0810827	0.0175548	-0.0758867	-0.0584353	-0.0260495	-0.037453
contradict_SPLICE	0.0435847	0.00658207	-0.000868281	0.00826288	-0.0155221	-0.0564827	-0.0319455	-0.0524263	-0.0355641	-0.0116757	0.0475935	0.0611624	0.0533313	-0.00940583	0.0359016	0.0115094	-0.0455746	-0.00760653	0.0344897	0.0828757	0.0237755	0.00460196	0.0096682	0.0272792	0.0257598	0.027199	-0.000321934	-0.00814382	-0.0104193	-0.00557234	-0.000520961	-0.0144309	0.0296843	-0.0399058	0.0169848	0.00576459	-0.0277728	-0.0170732	-0.013488	-0.00082411	0.0351919	-5.04454e-07	0.0378394	0.0475747	0.0196441	-0.0267158	-0.0161386	-0.00644231	-0.0213453
negSelfImage_SPLICE	0.152215	0.163043	-0.0594446	-0.0977596	-0.0757972	-0.0690078	-0.0701066	-0.0204199	0.00552463	0.00299705	-0.0285706	-0.0309857	0.0482216	-0.0443659	-0.0820439	-0.0369381	-0.0712271	-0.023017	-0.114181	-0.060226	-0.0510449	-0.0317704	0.157374	0.0916789	0.0460987	0.0146358	0.0899917	0.0190117	0.101874	0.0418071	-0.00654404	-0.0193371	-0.0410663	-0.00721484	0.00696254	-0.0676607	-0.0617955	-0.0810914	-0.0553752	-0.0274316	0.092817	-0.00193183	0.157821	-0.0324243	0.177029	0.0089828	0.00693696	0.0263481	-0.0287585
posSelfImage_SPLICE	-0.0415615	0.300991	-0.184161	-0.310681	-0.117497	-0.0559791	0.0365576	-0.0612449	-0.0761835	-0.0564279	-0.0370393	-0.129392	-0.134641	-0.152665	-0.0389283	-0.125039	-0.153237	-0.030113	-0.119211	-0.0796103	-0.0740098	-0.0649791	0.353238	-0.0731916	0.080752	0.112997	-0.0696375	-0.0346327	-0.0281497	-0.0528768	-0.0251156	-0.00886115	-0.0226028	-0.0375001	-0.0463765	-0.0797572	-0.115332	0.272226	-0.0901981	-0.102438	-0.0748769	-0.0939457	0.440117	-0.0527475	0.513883	-0.0501423	-0.0296917	-0.0245548	-0.0100896
totalDominance_SPLICE	0.0260118	0.35824	-0.157352	-0.356991	-0.177183	-0.140878	-0.0371366	-0.0957474	-0.0683116	-0.0861754	-0.0519663	-0.105075	-0.0907069	-0.190461	-0.0973286	-0.114027	-0.142344	-0.0542673	-0.208933	-0.0977996	-0.128489	-0.0478197	0.495287	-0.05158	0.0710997	0.0910334	-0.0459602	0.00879772	-0.0171564	-0.0343691	-0.0306689	-0.00607116	-0.0318488	-0.067377	-0.0557585	-0.0820703	-0.139378	0.216452	-0.12562	-0.059387	-0.0303235	-0.076749	0.490078	-0.0785079	0.582667	-0.0631775	-0.0170122	0.00962101	-0.0363368
totalSubmissiveness_SPLICE	0.00193002	0.104867	-0.0331988	-0.0093277	-0.0200202	0.0310132	0.0596133	-0.0466236	-0.0343468	-0.0644556	0.170455	-0.088679	-0.039576	0.0119405	-0.0449775	0.0121342	0.0315208	0.00994889	-0.055299	-0.0675845	0.119688	-0.0681436	0.0306716	0.0884715	-0.0278295	-0.0163825	-0.0323513	0.0566138	0.0105129	-0.0644053	-0.0313313	-0.0311091	0.0614563	-0.0370596	-0.0347845	-0.00406617	0.0110743	0.0128139	-0.119534	-0.0660242	0.036833	0.0749181	0.109569	-0.0581652	0.166825	-0.0561318	-0.0366124	-0.0104146	-0.0437846
accruedDominance_SPLICE	0.0366557	0.356006	-0.154773	-0.355514	-0.176909	-0.142353	-0.0390481	-0.0941745	-0.0686079	-0.0858851	-0.0533583	-0.102212	-0.0887343	-0.191213	-0.0973763	-0.111835	-0.140336	-0.0552932	-0.209069	-0.0970748	-0.130028	-0.0468605	0.497365	-0.0500365	0.0715076	0.0895297	-0.0410266	0.0106531	-0.0147768	-0.0321224	-0.0295812	-0.0074868	-0.0319252	-0.0687422	-0.0541095	-0.0815598	-0.136034	0.212515	-0.124702	-0.0574409	-0.0296149	-0.0751514	0.487641	-0.0789221	0.58012	-0.0623218	-0.0194778	0.00837743	-0.0377775
accruedSubmissiveness_SPLICE	-0.00888095	0.0909463	-0.0193238	0.0113829	-0.000346977	0.0421451	0.0713149	-0.0522443	-0.0403263	-0.0667326	0.202044	-0.0713565	-0.0417144	0.024998	-0.0460346	0.0250322	0.0337498	0.0119521	-0.044159	-0.072815	0.138832	-0.0482284	0.0268945	0.0844974	-0.0461602	-0.0322653	-0.0416506	0.0455282	-0.00398539	-0.0673544	-0.0293037	-0.031147	0.0667217	-0.0346799	-0.0383987	0.0132103	0.0393724	0.0263891	-0.107579	-0.0727592	0.0298538	0.0730748	0.087621	-0.0606515	0.136905	-0.0500882	-0.0361993	-0.0089612	-0.0435764
numDisfluencies_SPLICE	-0.0481564	-0.00267279	-0.0475465	-0.153027	0.101062	0.140666	0.247463	-0.0133296	-0.0704444	-0.0285258	-0.100034	-0.0359683	-0.161041	-0.179609	-0.166592	-0.0613558	-0.0620047	-0.0227626	-0.127796	0.218985	-0.162686	-0.0589684	0.198207	-0.0871299	0.224444	0.26897	-0.0840177	-0.0773839	-0.0477387	-0.0232617	-0.210823	0.0619698	-0.00795145	-0.018439	-0.0285639	0.0134461	0.0894618	-0.109636	0.0541382	0.0135665	-0.127077	0.0428967	0.110995	-0.0679409	0.139526	0.0758079	0.0942304	0.0918567	0.0938761
Um_SPLICE	-0.0946159	0.0742012	0.00687266	-0.0304634	0.159294	0.252682	0.20586	-0.0452268	-0.14497	0.245973	0.328934	-0.105841	-0.190525	-0.105185	-0.0124763	-0.16799	-0.118992	0.0109357	0.0706634	-0.132252	0.0397227	-0.093177	-0.00481129	-0.107621	0.1327	0.176715	-0.089615	-0.0477215	-0.0640522	-0.0539397	-0.00442712	-0.00183388	-0.0150679	0.105803	0.189939	0.0823673	0.207658	-0.0214013	0.169325	-0.128164	-0.164774	-0.0274893	0.187331	-0.100783	0.139972	0.2087	0.0199183	-0.0311397	0.165605
Uh_SPLICE	-0.0889991	-0.0104994	-0.0387466	-0.155649	-0.0782549	-0.0343526	0.0837326	-0.102705	-0.0376969	-0.109478	-0.0602394	-0.0906476	-0.0915185	-0.117894	-0.13711	-0.0500948	0.00724521	0.0064854	-0.129803	-0.0212409	-0.109257	-0.0167791	0.283314	-0.0269149	-0.0312552	-0.00524636	-0.080492	-0.0563297	-0.02877	-0.031682	-0.136348	0.0086768	0.0342485	-0.104323	-0.0367186	-0.0285836	0.0349195	-0.0591878	-0.00137516	-0.0493833	0.0334156	-0.053039	0.0783342	0.01171	0.0955138	0.0226624	0.0684971	0.092107	-0.00961135
UmUh_SPLICE	-0.119061	0.06535	-0.0071296	-0.0826524	0.120849	0.22303	0.220691	-0.0779074	-0.147991	0.190573	0.284917	-0.130076	-0.209145	-0.138975	-0.0594529	-0.173729	-0.108145	0.0124347	0.020425	-0.13042	-0.00118284	-0.0925191	0.0943963	-0.109491	0.112516	0.162531	-0.111441	-0.0640434	-0.0696151	-0.0612256	-0.0517005	0.00132238	-0.00206248	0.0620004	0.163847	0.0666342	0.205328	-0.0405606	0.157008	-0.136439	-0.141594	-0.0440775	0.201573	-0.089651	0.16352	0.20202	0.0424301	0.00318067	0.150674
ErEhAhTtt_SPLICE	-0.0142557	0.0734815	0.0159346	-0.0265572	-0.0230721	-0.00886283	-0.0770027	0.0555603	0.00519133	0.0837069	0.0242544	-0.0286404	0.00117216	-0.0814111	0.00493673	0.0110121	0.0608669	0.0112799	-0.00706721	-0.0428302	-0.114313	-0.00684811	0.0327255	-0.0352202	0.0365419	0.0431584	-0.0136953	0.0209442	-0.0187637	0.00381501	0.0659189	-0.0255327	-0.0203473	0.0641382	0.068631	-0.0171801	-0.0212763	-0.0242232	-0.016503	-0.0156997	0.00676315	0.0648416	0.072865	-0.0642852	0.1196	-0.0476124	0.00445815	-0.000594254	-0.00391229
RepeatPhrasesCount_SPLICE	-0.00960044	-0.0837555	0.011835	-0.0163317	0.157556	0.129179	0.194102	0.0372521	0.0392026	-0.111356	-0.127507	0.0871185	-0.0455277	-0.0766809	-0.0843092	0.0244207	-0.0559903	-0.00454368	-0.071172	0.378057	-0.105293	0.0177955	0.0107112	-0.0294024	0.222768	0.240502	-0.00879884	-0.0513908	-0.00151119	0.0384644	-0.152086	0.015296	0.0258886	-0.0738224	-0.0720299	0.0413117	0.0137508	-0.080964	0.00663693	0.0548199	-0.0206409	0.11983	-0.0541415	-0.0602389	-0.0301876	0.0270512	0.084605	0.0900474	0.0423378
determiners_SPLICE	-0.0301875	-0.183176	0.142436	0.384344	-0.256948	-0.290395	-0.212757	-0.0409559	-0.112365	-0.0802536	-0.0340326	-0.0155214	0.267103	-0.013055	-0.197527	-0.117252	-0.0673864	0.803597	-0.239319	-0.0496764	-0.0814246	0.022054	-0.12486	-0.0153919	-0.234721	-0.228065	-0.05275	-0.031786	-0.0494565	-0.044248	-0.0960797	0.00138223	-0.0687255	-0.0793005	-0.0499949	-0.223529	-0.209681	-0.0678969	-0.095054	-0.0917448	-0.084798	-0.0340389	-0.14562	0.0425435	-0.151968	-0.0367399	-0.0396218	-0.0318126	0.00466869
articles_SPLICE	-0.0326262	-0.0886369	0.039177	0.187585	-0.217571	-0.294195	-0.267074	-0.101005	-0.0262152	-0.0366432	-0.0238268	0.0634984	0.992881	0.218928	-0.0184968	-0.0492459	0.149222	-0.186214	-0.0897236	0.045434	0.0070741	0.226114	-0.0943142	-0.0305314	-0.213138	-0.228452	0.00915578	0.0300468	-0.0457086	-0.0354369	0.121724	0.0371453	-0.0442702	0.00481001	-0.0515145	-0.0864014	-0.176384	0.0557856	-0.0670455	0.00294596	-0.0994783	0.0348457	-0.165347	0.00485087	-0.152625	-0.0141414	-0.01741	-0.0260731	0.0867511
conjunctions_SPLICE	0.276939	0.209459	-0.0624781	-0.178801	-0.178052	-0.215882	-0.200418	-0.000989288	-0.0645072	-0.0646535	0.0641581	0.00994766	-0.040991	-0.0558345	-0.193733	-0.00994447	0.0558109	-0.0644181	-0.255908	-0.0672147	-0.116204	-0.0275612	0.441086	0.0795328	-0.0289146	-0.0550025	0.0480162	0.044955	-0.000339281	0.055922	-0.0265253	-0.0283247	-0.0387092	-0.0879354	-0.0164057	-0.100194	-0.118664	-0.128138	-0.123037	0.0359276	0.0682518	0.00215757	0.21427	-0.0128823	0.258375	-0.0463358	0.0475917	0.0879916	-0.053821
prepositions_SPLICE	0.0602281	0.151511	0.327622	0.433318	0.166958	0.0178862	-0.114268	0.072389	0.137377	-0.0703495	0.234258	0.28107	0.140079	0.768225	0.104642	0.117384	0.372819	-0.213766	0.131117	0.112602	0.473097	0.016218	-0.172445	0.138674	-0.195556	-0.259158	0.132631	0.1056	-0.0409675	0.135762	0.0677563	-0.0768417	-0.0279428	-0.0585253	-0.05952	0.29255	0.0131603	0.366286	0.257451	0.166928	0.0384863	0.115351	-0.0884643	-0.0224172	-0.14795	0.212315	-0.169129	-0.146468	-0.0791138
negations_SPLICE	-0.0355635	-0.213331	0.201649	0.161519	0.300449	0.324489	0.351375	-0.0534509	-0.00592023	0.102368	0.0181908	0.0418969	-0.167594	-0.182489	0.299762	0.0231797	-0.151042	0.294794	0.341612	0.0927386	-0.0467023	1.74523e-05	-0.262703	0.00968802	0.0460633	0.0673467	-0.04404	-0.0565056	-0.0102585	-0.0178387	-0.00528358	0.0151768	-0.0263371	0.069237	0.0615893	0.26509	0.249994	-0.0948503	-0.0449167	-0.0552455	0.0168564	0.375016	-0.154438	-0.020135	-0.136351	-0.0976315	-0.0308589	-0.0405595	0.00727432
firstPersonSingular_SPLICE	-0.235519	-0.209809	0.0840276	0.0882617	0.532778	0.701026	0.945314	-0.313588	-0.0913953	0.0771217	0.0287967	-0.12572	-0.25875	-0.252957	0.19509	-0.138164	-0.259212	0.0570973	0.305427	0.0528493	-0.0795209	-0.151549	-0.265359	-0.130902	0.0794028	0.193232	-0.282712	-0.121344	-0.00942286	-0.263751	-0.158192	0.0729365	-0.0403351	0.0171284	0.0817677	0.241938	0.486546	0.00438929	0.113794	-0.130816	-0.11459	0.014926	-0.0986857	-0.0363292	-0.136915	0.0545532	-0.0422881	-0.0490835	0.0257496
firstPersonPlural_SPLICE	0.126946	-0.0700139	0.101855	0.00247945	0.0116815	-0.0186501	-0.269754	0.938606	-0.0572201	-0.139249	-0.0311254	0.0520427	-0.0645997	0.0963795	-0.033998	-0.00228554	0.0792434	-0.083063	-0.0293512	0.0272183	-0.0164015	-0.0527432	0.078495	0.0619617	-0.0103916	-0.113085	0.26836	0.031967	0.0205915	0.337197	0.145686	-0.0509745	-0.0533618	-0.133102	-0.087275	-0.0242537	-0.0785267	-0.117107	0.116005	0.105072	-0.00296202	0.129515	-0.0820237	0.0483416	-0.102154	0.0764396	0.0774704	0.0474775	0.0481353
secondPerson_SPLICE	0.0787343	0.0113857	0.296416	0.302397	0.42058	0.352606	-0.100339	-0.0519266	0.973855	-0.0195206	-0.134115	0.221121	-0.00748359	0.123254	0.194979	0.0347209	-0.041896	-0.0764082	0.118264	-0.0151691	0.0302032	0.231687	-0.0835004	0.0595078	0.00397961	-0.0378743	0.1003	0.148984	0.080424	0.0192555	0.538251	-0.00943153	0.189462	-0.0634977	0.0882765	0.131051	-0.00468406	0.13617	0.161999	0.00584309	0.117306	0.094672	-0.0253276	-0.18529	0.0492953	-0.032199	0.0207341	0.0367479	-0.0387063
thirdPersonSingular_SPLICE	-0.0369462	0.132661	0.0807469	0.0819527	0.253364	0.336438	-0.00208763	-0.106888	0.0450744	0.873967	0.0894851	-0.0638881	-0.0785084	-0.0422956	0.054762	-0.0842436	-0.064115	-0.0167875	0.174822	-0.15582	-0.0718111	0.0774717	-0.092302	0.00143776	0.0994089	0.126506	-0.051862	-0.0369598	0.0694966	-0.0594879	0.358701	0.0719282	0.0405629	0.652489	0.520811	0.100418	0.103973	0.115201	0.0840071	-0.0307318	-0.0985907	-0.0373738	0.178262	-0.11484	0.182396	0.0837862	0.0225229	0.0315908	0.0109524
thirdPersonPlural_SPLICE	-0.0618699	0.0104131	0.0947946	0.153597	0.112391	0.172746	0.0167052	-0.0363312	-0.144827	0.0779841	0.998565	-0.0678283	-0.0167948	0.181097	0.0188132	-0.050537	0.105688	-0.0187124	0.106872	-0.119606	0.146211	-0.0468804	-0.0638044	0.000161608	-0.00127193	-0.0131074	0.0348414	-0.00504372	-0.052456	0.0498523	0.154636	-0.014685	0.0327928	-0.0272245	0.127088	0.15108	0.0840432	0.0802253	0.183114	0.0277569	-0.0632854	0.0574614	-0.0459981	-0.0654186	-0.121114	0.203025	-0.0771514	-0.0529439	-0.0844059
pastTense_SPLICE	0.117969	0.155484	0.300408	0.300238	0.254265	0.138417	-0.0393713	0.0197979	0.1452	0.221537	0.0410553	0.252927	-0.0319363	0.240313	0.214129	0.169153	0.218824	-0.092672	0.303683	-0.0543346	0.242423	0.128413	-0.153385	0.0367142	0.100271	0.0316834	0.185222	0.0929865	0.109323	0.18305	0.178767	0.057058	0.108735	0.256465	0.104078	0.0767456	-0.00139234	0.224302	-0.0266776	-0.0315926	-0.0128023	0.0793416	0.00852107	-0.0547686	-0.0222045	0.0698186	0.0181015	0.0179317	-0.0213469
LM_negative_count_SPLICE	0.143011	0.0241562	0.0142874	0.0681784	-0.0861906	-0.173423	-0.296989	0.224356	0.0458386	-0.0792193	0.0777185	0.115764	0.139157	0.254295	-0.0489469	0.0583625	0.192376	-0.0890553	-0.104131	0.0709113	0.134223	0.0197076	-0.0448267	0.160828	0.121076	-0.135972	0.688312	0.320114	0.0585405	0.562034	0.0461633	-0.0564547	0.0662514	-0.0656584	-0.0322044	0.0401494	-0.172941	0.0302544	0.0859849	0.0801467	-0.010304	0.193186	-0.126816	-0.0213547	-0.119073	0.0323331	-0.0196574	0.0303995	-0.0835259
LM_positive_count_SPLICE	-0.0569202	0.00712591	0.0585418	0.014893	0.02996	0.132874	0.0695352	-0.0483	-0.152065	0.284752	0.26942	-0.155235	0.0764717	0.040171	-0.0224802	-0.013093	-0.125735	-0.0122437	0.0619831	-0.0196984	0.117732	-0.1616	-0.17786	-0.120008	0.307239	0.322777	0.0119877	0.0417742	-0.000640493	-0.0734631	0.0686256	-0.0244035	-0.0217933	0.103545	0.259966	0.0202383	-0.0123209	0.0868577	-0.010983	-0.11634	-0.115416	0.0486382	0.0585131	0.260051	-0.166673	0.251762	-0.0567867	-0.0636735	-0.0488294
NonhedgeModal_SPLICE	0.0103504	0.00800097	0.165915	0.135264	0.125503	0.0783651	-0.00526639	0.271512	0.17657	-0.212165	-0.0615485	0.109102	-0.051397	0.00596528	0.212695	-0.0444442	0.120057	-0.123444	-0.010795	0.0344169	-0.0318068	-0.00852022	0.0286607	-0.0357487	-0.12175	-0.136766	0.0143566	-0.099472	0.0327251	0.0728965	0.0773884	0.00160004	0.0177022	-0.168057	-0.0879516	-0.0642375	-0.0712601	-0.00808828	0.159931	0.00318894	0.0696384	-0.00112723	0.0492038	0.174547	-0.0278444	0.0622509	0.0483176	0.0596108	-0.0401184
hedgeModal_SPLICE	0.0494513	0.0159874	0.0802237	0.168865	0.134043	0.182236	0.0710494	-0.0369355	0.00801484	0.206562	0.237562	-0.0405528	-0.0901552	0.193347	0.169851	-0.102373	0.00234037	-0.0424918	0.171714	-0.0955642	0.108865	-0.0564333	-0.0929215	0.0203025	0.0566059	0.0600073	-0.00318432	-0.0548729	-0.0494288	0.00813181	0.135315	-0.0181078	-0.03722	0.116757	0.121802	0.333856	0.190677	-0.0131275	0.600745	0.072553	-0.10876	0.105635	-0.0585265	-0.19825	-0.036896	0.142441	-0.128738	-0.110701	-0.0721791
hedgeAdv_SPLICE	-0.0807736	0.270191	0.0100625	-0.0971984	-0.26534	-0.222858	-0.159403	0.00173173	-0.103864	-0.0706559	-0.0338245	-0.138319	0.0258436	-0.0587075	-0.141815	0.437395	0.104666	-0.0803559	-0.142911	0.116224	0.0160255	-0.133336	0.215457	-0.0246183	0.071494	0.101787	-0.0685734	-0.00654853	-0.0288042	-0.0389622	-0.151526	0.021234	-0.0854659	-0.0613782	-0.0602078	0.173249	-0.00105296	-0.127611	-0.0901489	0.542934	0.0465267	-0.0241638	0.181214	0.0474844	0.20492	-0.00432331	-0.0724004	-0.036219	-0.0626552
hedgeAdj_SPLICE	0.0761846	-0.0344095	0.164818	0.152469	0.00608763	-0.0474538	-0.0683443	0.0440526	0.0234505	-0.0176529	-0.0374648	0.0864788	0.049045	0.202614	0.0755275	0.290782	0.137928	-0.0504182	0.0598085	0.148753	0.132708	0.0670464	-0.0800677	0.290858	0.0145089	-0.0276036	0.112319	0.143296	0.087024	0.0462717	-0.00888357	-0.00490584	-0.0863148	0.0557495	-0.0829611	0.133537	-0.0192137	0.013297	0.114202	0.0931645	0.0879739	0.130695	-0.143043	-0.0171874	-0.123767	-0.0120845	0.0183392	-0.0262376	-0.0097029
hedgeConj_SPLICE	0.111023	-0.0674863	0.230365	0.303282	0.214275	0.143743	-0.00774172	0.23191	0.192247	-0.0899088	0.0602243	0.17026	-0.0551047	0.104183	0.241419	-0.0149333	0.420693	-0.0604237	0.221825	-0.0734901	0.0344996	0.0189657	-0.0677386	0.00375463	-0.128828	-0.172704	0.0971761	-0.0108868	-0.0331568	0.166665	0.0956647	-0.026262	-0.0786499	-0.0227995	-0.113267	0.35272	0.0800178	-0.0307862	0.634977	0.384523	0.00744581	0.497428	-0.114235	0.00895419	-0.139102	-0.00664034	-0.1187	-0.104446	-0.0623325
hedgeVerb_SPLICE	-0.163959	-0.0388912	0.0252875	0.0450896	0.295826	0.436388	0.509308	-0.108728	-0.150184	0.197271	0.162244	-0.145205	-0.115237	-0.0452585	0.120836	-0.156133	-0.156353	-0.076355	0.32631	-0.20006	0.0294931	-0.159461	-0.180483	-0.150307	-0.0765776	-0.00384796	-0.192277	-0.0149076	-0.118909	-0.155501	-0.0529884	0.0340822	4.57485e-05	0.111324	0.136167	0.321991	0.580982	0.0510228	0.173801	-0.0232897	-0.0109557	-0.0925267	-0.048087	-0.0661886	-0.118593	0.222698	-0.0208367	-0.00885311	0.018384
hedgeAll_SPLICE	-0.0694397	0.0641184	0.158947	0.185193	0.208752	0.304144	0.279051	-0.000497088	-0.0696332	0.149807	0.200594	-0.0959972	-0.109916	0.0958155	0.182028	0.0855944	0.106167	-0.12905	0.306576	-0.117842	0.105367	-0.162998	-0.102949	-0.0453783	-0.0371791	0.0018393	-0.102075	-0.0120417	-0.104217	-0.0505394	-0.0123263	0.0140456	-0.0919091	0.0969276	0.0605163	0.556282	0.477188	-0.0324852	0.548688	0.381735	-0.0134269	0.160251	-0.0438927	-0.103805	-0.0758739	0.196196	-0.131215	-0.104643	-0.0653774
hedgeUncertain_SPLICE	0.116327	0.0399548	0.313173	0.299232	0.225214	-0.0242222	-0.0588143	0.0832934	0.0711724	-0.09335	-0.00481135	0.457525	0.0448732	0.243987	0.0562729	0.273155	0.230539	-0.164041	0.067273	0.282851	0.112096	0.160933	-0.065369	0.289148	-0.0883906	-0.116895	0.0555064	0.0624489	-0.00431251	0.0604051	0.0365568	-0.0322136	-0.153244	-0.0550697	-0.133368	0.349018	0.0132403	-0.0780667	0.273451	0.57326	0.0869955	0.204515	-0.163226	-0.0503451	-0.179301	0.0964493	-0.032904	-0.00667646	-0.0524236
LMmodalWeak_SPLICE	-0.0584445	0.174917	0.0551536	-0.00288841	-0.107435	-0.0820774	-0.0964433	-0.00424999	0.0350166	-0.000113142	-0.0722048	-0.0690668	0.0323655	0.0082029	-0.0578263	0.299872	0.061614	-0.081966	-0.0643616	0.130775	0.0888633	-0.13791	0.132404	-5.91045e-05	-0.0295149	-0.0218604	-0.0333922	0.0185036	0.0367455	-0.00820979	-0.0410608	-0.0251852	-0.0997363	0.0124042	-0.0408332	0.24023	0.0416103	-0.0977153	0.112569	0.494951	-0.0200554	0.0174352	0.0639662	-0.0272935	0.0816824	0.105243	-0.0755679	-0.0485533	-0.0758497
LMuncertainty_SPLICE	-0.0419818	0.171248	0.0699544	0.0096637	-0.098192	-0.057704	-0.0764463	-0.0173256	0.0142771	0.0311512	-0.0253505	-0.0908751	0.0648813	0.0138827	-0.0890815	0.317796	0.0671463	-0.0863427	-0.0520199	0.13883	0.107261	-0.109796	0.0920825	0.0157305	-0.0261098	-0.0365539	0.0170207	0.0325106	0.0182081	0.0354189	-0.0378126	-0.0186039	-0.108305	0.0569537	-0.0431343	0.266801	0.0673377	-0.0831328	0.0699589	0.515189	0.0184713	0.0276929	0.0120544	-0.021995	0.021319	0.0987567	-0.0506458	-0.0127545	-0.0712747
numAdverbs_SPLICE	-0.0253395	-0.0597118	0.371069	0.356052	0.187884	0.063196	0.0249983	-0.022089	0.0832608	0.0558651	-0.0671312	0.249053	-0.00362623	0.016568	0.200216	0.680415	0.308128	-0.0343977	0.161211	0.341985	0.177252	0.230782	-0.2266	0.186439	0.235347	0.203624	0.127049	0.0294051	0.0687189	0.0838302	0.144628	0.00393667	0.111298	-0.00110027	0.106096	0.286568	-0.0986144	0.0849576	-0.00415603	0.212224	0.134738	0.3885	-0.12835	0.0860533	-0.149846	-0.0916222	-0.0548234	-0.056379	-0.0810596
numAdjectives_SPLICE	-0.0714411	0.0770798	0.072693	-0.0796952	0.0462437	0.095485	0.258679	-0.108106	-0.0878968	-0.126157	-0.000179737	-0.0657852	-0.116228	-0.0463253	0.127175	0.225095	-0.0628848	-0.0595428	-0.0131077	0.273244	0.0668246	-0.109929	0.0477116	0.216236	0.178873	0.173433	0.0402582	0.128057	0.00153638	-0.00642324	-0.0967726	0.0200868	0.0312354	-0.0961792	-0.0604009	0.0838044	-0.0978285	0.216338	-0.128552	0.0473186	0.0254096	0.0701059	0.130806	-0.0399799	0.172776	-0.0111515	-0.0225619	-0.0485858	0.0211279
LexicalDiversity_SPLICE	-0.103708	0.0419795	-0.0344486	0.0148253	0.0324599	0.0568202	0.0565535	0.0211955	-0.040252	0.044949	0.0220424	-0.0302451	-0.164821	-0.0267417	0.110958	-0.0139493	-0.00883939	0.100662	0.132418	-0.00707123	0.0520046	-0.0161445	-0.202057	-0.0255588	0.0856498	0.0833375	0.0191767	-0.114228	0.013635	0.0669581	0.0653822	-0.0773926	0.0293034	0.0513327	0.0110771	0.0494387	-0.000701384	0.0337268	0.0427224	-0.0442791	-0.0212915	0.0763877	0.0207615	0.0402326	0.0213029	0.0101043	-0.0144429	-0.0311032	0.0126788
Expressivity_SPLICE	0.0582469	-0.0377873	0.320107	0.242771	0.178075	0.0848441	0.0311882	0.0362382	0.118928	-0.012583	-0.0414877	0.195876	-0.0613125	0.106019	0.200611	0.405922	0.174022	-0.0735545	0.175629	0.157731	0.0729474	0.104709	-0.0413207	0.315445	-0.0161663	-0.0380145	0.0568091	0.0299403	0.0454969	0.0325056	0.167478	-0.016542	0.0645419	-0.0791929	0.0705432	0.185733	0.00971796	0.0524681	0.0491796	0.205699	0.0216229	0.152115	-0.0256267	-0.0645282	0.0312449	-0.0788939	0.00648101	-0.0133577	0.0189706
Pausality_SPLICE	0.10509	0.260129	-0.183455	-0.328405	-0.195552	-0.168585	-0.145975	-0.053235	-0.054104	0.00673609	-0.00585311	-0.0968151	-0.0516808	-0.196176	-0.26333	-0.0616171	-0.145684	-0.0853586	-0.337362	-0.140011	-0.226155	-0.0580795	0.550224	0.0298285	0.0511436	0.0479674	0.00789368	0.0581672	0.014283	-0.0291796	-0.0854855	0.0194843	-0.0611949	-0.0401885	0.0190501	-0.180985	-0.0591398	-0.192674	-0.0742009	-0.0451178	-0.00520517	-0.153282	0.348222	-0.0477473	0.40353	-0.0885354	0.0534106	0.0762604	0.0207623
complexityComposite_SPLICE	0.13877	0.464622	-0.33042	-0.48977	-0.319387	-0.238898	-0.157959	-0.0299415	-0.157107	-0.0268898	-0.0188245	-0.215221	-0.160133	-0.252831	-0.281597	-0.0403107	-0.0438903	-0.156955	-0.335279	-0.20214	-0.200154	-0.112506	0.58457	-0.0579358	0.108213	0.115313	-0.0154537	-0.082388	0.00539988	0.0429287	-0.101981	-0.0241334	-0.0421769	0.00163292	-0.0505047	-0.15607	-0.0485777	-0.13718	-0.111516	0.00847798	0.00155006	-0.154018	0.4866	-0.0321599	0.565558	-0.0619214	0.104855	0.119347	0.0763388
Activation_SPLICE	0.143351	0.0500751	0.5013	0.427472	0.419008	0.203463	0.0560811	0.112851	0.192917	0.0711525	-0.0247266	0.455176	0.115353	0.363568	0.33225	0.209507	0.227025	-0.301833	0.367419	0.163077	0.071857	0.178217	-0.104894	0.220483	0.0393612	0.00811729	0.0878687	0.101324	0.0632891	0.01364	0.257865	0.0718267	0.0498533	-0.00379728	0.107282	0.351978	0.116107	0.0936955	0.226006	0.174983	0.108353	0.268843	-0.0732982	-0.0172425	-0.0600022	-0.0669157	0.0144474	-0.010812	0.0241656
Imagery_SPLICE	0.143978	0.0408591	0.456556	0.312928	0.340355	0.143296	0.00359888	0.13118	0.181821	0.0577766	-0.0727753	0.404704	0.0781381	0.247299	0.247539	0.173409	0.187385	-0.282866	0.236967	0.192299	-0.015278	0.175175	0.0418489	0.220731	0.0792144	0.0494918	0.088021	0.0918672	0.0595306	0.0228499	0.273308	0.0623701	0.0342779	-0.0221693	0.106339	0.259915	0.0691278	0.0341654	0.18456	0.137885	0.0781748	0.22772	-0.0265091	-0.0254598	0.0162618	-0.0847385	0.0375857	0.0146514	0.0205464
SWNpositivity_SPLICE	0.0919748	-0.0592144	0.171616	0.170253	0.141594	0.20285	0.103714	-0.00442572	0.11322	0.140956	0.0216908	-0.0592937	0.130055	0.151843	0.154918	0.0627009	-0.0719486	-0.0546304	0.196256	0.0536055	0.147317	-0.0618893	-0.160488	0.188269	0.0730583	0.0681009	0.032272	0.0661428	0.0429876	-0.0672079	0.136946	0.0764537	-0.023998	0.0615446	0.12452	0.220767	0.0126982	-0.0651589	0.200398	0.0656497	0.196406	0.219989	-0.144738	0.0739519	-0.244984	0.0697513	0.0702462	0.0566229	-0.0431483
SWNnegativity_SPLICE	0.163296	-0.0125388	0.155701	0.160953	0.188054	0.17547	0.0703309	0.0224178	0.125205	0.119176	-0.00222141	0.0710132	0.0696184	0.142534	0.142249	0.0402117	-0.111847	0.0129124	0.150749	0.21549	0.084506	0.0216947	-0.209108	0.204867	0.125847	0.0369136	0.25574	0.345535	0.0943052	0.0745659	0.155437	0.00538784	0.128377	-0.0139261	0.170539	0.329562	0.0238969	0.0474512	0.0878602	0.0669244	0.117451	0.410026	-0.119404	-0.0139464	-0.177778	0.0397433	0.134908	0.0898513	0.0974229
SWNobjectivity_SPLICE	0.141087	0.0759837	0.52166	0.418889	0.335676	0.102528	-0.0293998	0.0889033	0.204789	0.00299591	-0.0246149	0.460643	0.175928	0.322463	0.292558	0.24731	0.277934	-0.284229	0.323386	0.140368	0.0752438	0.246264	0.0161243	0.168282	-0.0247243	-0.0412934	0.0347166	0.0476953	0.057115	0.0109659	0.261968	0.115014	0.0252276	-0.026018	0.0494889	0.284541	0.0958103	0.0686988	0.185253	0.201257	0.0977466	0.196503	-0.0628926	-0.0661189	-0.00505125	-0.0741317	-0.00560974	-0.0298895	0.0405145
Pleasantness_SPLICE	0.132201	0.0444729	0.516899	0.429074	0.382431	0.173854	0.0115447	0.102347	0.224862	0.0662796	-0.0351798	0.434393	0.166606	0.383411	0.33275	0.238928	0.242995	-0.322226	0.357093	0.119564	0.116848	0.212782	-0.0905492	0.212914	0.0444344	0.0147243	0.0873006	0.105083	0.0480868	0.00864668	0.293293	0.0940552	0.0655023	0.0210125	0.0865308	0.327508	0.104908	0.125261	0.211391	0.170305	0.0948361	0.231422	-0.0763408	-0.0383311	-0.0497477	-0.0653586	0.0204912	-0.0166661	0.0515215
vader_compound_avg_SPLICE	0.0182153	0.0945967	0.123817	-0.0600507	0.00785081	0.0755748	0.116889	-0.063126	-0.0437428	0.0557642	-0.0170055	-0.10531	-0.01349	0.204512	0.0330279	0.146075	0.0658491	-0.3006	0.190761	0.123441	0.37399	-0.133802	-0.070938	-0.0523777	0.220122	0.317408	-0.22022	-0.0580458	-0.0707932	-0.155509	-0.0347254	-0.0164739	0.0274911	0.0293613	0.0530606	0.162168	0.197185	0.106677	-0.0248446	0.119279	0.0861295	-0.103857	-0.0231406	0.0217712	-0.0724736	0.130184	-0.0476115	-0.0887116	0.048474
vader_neutral_avg_SPLICE	-0.0517361	0.0535423	-0.178225	0.00897098	0.0836417	-0.00203309	-0.0444125	-0.0854442	0.0760519	0.0236192	0.0759686	0.159154	0.248924	0.169469	0.0774156	-0.038362	0.0629872	-0.405071	0.0515513	-0.0803372	-0.131126	0.167087	-0.0695996	0.0273321	-0.34675	-0.277226	-0.246869	-0.105813	-0.112045	-0.237482	0.147011	0.0523305	-0.03997	0.0388748	-0.0274442	0.021072	-0.0525221	0.10808	0.107924	0.0604472	-0.0451012	-0.0733818	0.0519204	-0.00414419	0.0564495	-0.0165258	0.0331651	0.0293135	0.0525796
vader_positive_avg_SPLICE	0.0474539	0.028496	0.155519	-0.161174	-0.0241665	0.0535297	0.086734	0.115916	-0.0793842	-0.00834819	-0.0701841	-0.130472	-0.194971	-0.0726164	0.00119299	0.110701	0.0305815	-0.0693465	0.0857859	0.0520114	0.198074	-0.162295	0.0996387	-0.035676	0.314424	0.285717	0.132494	0.0640406	0.0579448	0.160177	-0.102536	-0.0548449	0.00375999	-0.022063	0.020898	0.102487	0.190177	-0.0338459	-0.0685419	0.0383162	0.0687117	0.0239955	-0.00646906	0.0392775	-0.038077	0.0781592	-0.0219977	-0.0238697	-0.0328986
vader_negative_avg_SPLICE	0.0270649	-0.110499	0.112128	0.268655	-0.0898653	-0.0748338	-0.0717728	-0.0139693	-0.00100254	-0.0132884	-0.0145918	-0.0481637	-0.158098	-0.157563	-0.139487	-0.0778003	-0.127565	0.829234	-0.210691	0.0705745	-0.0761453	-0.0243307	-0.0498317	0.0186773	0.145211	0.0644305	0.240661	0.0913147	0.108609	0.178051	-0.0661215	-0.00302933	0.0616286	-0.0224405	0.0231691	-0.158184	-0.18822	-0.119285	-0.0618759	-0.14702	-0.0167161	0.109896	-0.0711232	-0.0447472	-0.0311049	-0.0954964	-0.0160596	-0.00826242	-0.0376904
ARI_SPLICE	0.237735	0.613449	0.0279812	-0.259663	-0.168173	-0.191112	-0.223127	0.0382659	0.00249336	-0.00620166	-0.0492008	-0.00926523	-0.085506	-0.0516131	-0.116248	0.126214	0.0444838	-0.213234	-0.176068	-0.0154147	-0.0886917	0.0231947	0.580087	0.148192	0.182239	0.13105	0.151885	0.092745	0.085578	0.133896	0.0701915	-0.0226455	0.0398503	-0.00262726	0.00558983	0.0453752	-0.0476227	0.0290687	-0.039575	0.128132	0.103293	0.00911833	0.490306	-0.0687941	0.583413	-0.0739131	0.113266	0.0947377	0.0736775
FRE_SPLICE	-0.190786	-0.635217	-0.014104	0.223593	0.144848	0.163799	0.173051	-0.0219648	-0.0254447	0.0300291	0.110263	0.00886823	0.0705086	0.0313426	0.0892078	-0.0770653	-0.0120888	0.164534	0.161902	-0.00677173	0.0521707	-0.0206489	-0.420602	-0.138441	-0.180172	-0.128684	-0.153599	-0.0989248	-0.0852828	-0.136106	-0.0730949	0.00924071	-0.0103824	0.00673899	0.026845	-0.0319419	0.135134	-0.110557	0.0571925	-0.0896909	-0.159619	-0.0170072	-0.442079	0.0317035	-0.505502	0.0632867	-0.127143	-0.0824485	-0.115463
FKGL_SPLICE	0.218951	0.564679	-0.00776706	-0.223732	-0.169706	-0.176569	-0.177463	0.0159524	0.00156417	-0.0396663	-0.0698115	-0.0355285	-0.0628006	-0.037364	-0.128126	0.0555903	0.0322416	-0.14975	-0.198579	-0.0310394	-0.0866753	-0.00175462	0.481569	0.107648	0.129892	0.0877828	0.118256	0.0804899	0.0627261	0.107349	0.0454286	-0.0160807	0.0129705	-0.0180735	-0.0252781	0.0133368	-0.0870934	0.033546	-0.0431086	0.0832157	0.116121	0.0164253	0.416922	-0.0450787	0.486258	-0.0686394	0.115652	0.0880225	0.0959432
CLI_SPLICE	-0.196516	-0.231631	0.0485369	0.145093	0.158777	0.139389	0.122672	0.00201615	0.044911	0.0457864	-0.0312862	0.0755114	0.0253351	0.0354302	0.159029	0.00774772	-0.0593213	0.0669497	0.201204	0.093584	0.122896	0.0451993	-0.42806	-0.00957396	0.0138078	0.022949	-0.00803968	-0.0166992	0.00325754	-0.0138482	0.0244618	0.0233965	-0.0123818	0.0342147	0.0147439	0.0283159	-0.0338223	0.125901	0.00125386	-0.0401649	0.00717706	-0.00991029	-0.221276	0.0542297	-0.277019	0.0549485	-0.0536136	-0.0679871	-0.0260916
LWRF_SPLICE	0.203212	0.253891	-0.0195458	-0.106345	-0.144487	-0.131255	-0.123684	0.0113991	-0.0355258	-0.0452856	0.0302026	-0.0617329	-0.0184661	0.00424596	-0.128081	0.00820066	0.0871433	-0.0667464	-0.165437	-0.0771622	-0.0957451	-0.0312254	0.374742	0.0155838	-0.0174498	-0.0302057	0.0179851	0.0160486	0.000490461	0.0260442	-0.00282536	-0.0261919	0.0207862	-0.0193203	-0.0219251	0.000334415	0.03963	-0.100172	0.00396876	0.0522031	0.0199543	0.0323771	0.201189	-0.0476352	0.25113	-0.0460352	0.0569228	0.0665131	0.0281242
FOG_SPLICE	0.201165	0.551457	-0.0147733	-0.164872	-0.0983274	-0.0973972	-0.119944	-0.014762	0.0650719	-0.0263527	-0.0581307	-0.0289731	-0.063054	0.00670217	-0.0654709	-0.00464495	-0.0188592	-0.126847	-0.139858	-0.0433856	-0.0650151	-0.00857866	0.371444	0.113639	0.0700905	0.0319981	0.0942002	0.153671	0.0638444	0.0327538	0.070163	-0.0357931	0.052049	0.0226593	-0.0437637	0.0461776	-0.0453263	0.0620721	-0.00800921	0.0854059	0.166386	-0.0157516	0.367589	-0.0432965	0.41378	-0.0411655	0.131623	0.109618	0.110601
SMOG_SPLICE	0.189141	0.382503	-0.123773	-0.282237	-0.223971	-0.217044	-0.190799	-0.015328	-0.0738978	-0.0229825	-0.00991835	-0.0724028	-0.0477373	-0.132719	-0.235744	0.0118568	-0.0498803	-0.0861175	-0.303839	-0.109226	-0.201322	-0.033015	0.540343	0.0497735	0.0320139	0.0204968	0.0270051	0.070333	0.0342584	-0.00496699	-0.0620544	0.022147	-0.0434623	-0.0330991	-0.0115448	-0.122295	-0.0518034	-0.159909	-0.108188	0.0204164	0.0808684	-0.106894	0.368488	-0.0293876	0.421284	-0.0845012	0.0987708	0.111055	0.0421632
DALE_SPLICE	0.20368	0.26666	-0.0449541	-0.15336	-0.158487	-0.142506	-0.128858	0.00194316	-0.0450354	-0.0398657	0.0254527	-0.0699549	-0.030071	-0.0377402	-0.157981	-0.000716699	0.051247	-0.0759639	-0.204777	-0.0921861	-0.131137	-0.0374217	0.439166	0.0170211	0.00112859	-0.0100737	0.0156297	0.0235625	-0.00169631	0.0187046	-0.0154514	-0.0236628	0.00878085	-0.0278154	-0.0164143	-0.0269321	0.0230152	-0.11405	-0.00175083	0.0425017	0.00185995	0.00721857	0.241765	-0.0536163	0.302742	-0.0642172	0.0625109	0.0739427	0.0334761
LIX_SPLICE	0.185802	0.624472	-0.0745217	-0.29949	-0.188227	-0.164217	-0.157393	-0.0665038	0.00316609	0.0275516	-0.0915817	-0.0892917	-0.0612244	-0.115733	-0.127371	0.0482725	-0.0340501	-0.15732	-0.231262	-0.0513369	-0.135246	0.00368145	0.605349	0.0771381	0.167091	0.152708	0.0561211	0.0522096	0.0453028	0.0511265	0.093578	0.0267008	0.0163784	0.0096769	0.0297065	-0.0223833	-0.134743	0.0794681	-0.0850509	0.0942316	0.0436454	-0.0370304	0.554582	-0.0837267	0.657275	-0.0757355	0.0804432	0.0577986	0.0792581
RIX_SPLICE	0.212228	0.505233	-0.0893529	-0.214054	-0.206907	-0.202287	-0.195879	-0.0102668	-0.0706547	0.0245055	-0.019765	-0.0637968	-0.0550871	-0.108695	-0.180712	0.0781607	0.0172522	-0.0701497	-0.240291	-0.0937364	-0.186233	-0.0257371	0.461568	0.0351345	0.0707263	0.0685117	0.00561702	-0.0254113	0.0397598	0.025901	-0.00621465	0.00351732	-0.0309989	0.0465437	-0.00918501	-0.0651856	-0.0427133	-0.132918	-0.0786755	0.0871004	0.0607586	-0.0406734	0.429053	-0.0343253	0.49848	-0.0796673	0.0977798	0.116578	0.0263784
FRY_SPLICE	0.203996	0.28551	-0.0488844	-0.164791	-0.177119	-0.159397	-0.143282	0.000328074	-0.0479816	-0.0420389	0.0176674	-0.0774519	-0.0339302	-0.0400112	-0.166829	0.00567683	0.059489	-0.0750659	-0.213045	-0.0894918	-0.12877	-0.0414999	0.447264	0.0184657	0.000971023	-0.00952616	0.0148445	0.0147263	0.00732416	0.0196378	-0.0207351	-0.0218282	0.00637257	-0.0279999	-0.0167874	-0.03069	0.0218541	-0.121083	-0.0149586	0.0452644	0.018566	0.00231789	0.256761	-0.0490465	0.314136	-0.0575141	0.0626537	0.0764164	0.0265299
[truncated: 128 more columns]
